# Supplementary material for: Global Transcriptional Responses of the Toxic Cyanobacterium, Microcystis aeruginosa, to Nitrogen Stress, Phosphorus Stress, and Growth on Organic Matter
Source: PLoS One. 2013 Jul 23;8(7):e69834. doi: 10.1371/journal.pone.0069834 (PMC3720943; doi:10.1371/journal.pone.0069834)
Supplement: Table S2 — Statistical differences in gene expression. Values represent the number of genes and percentages represent the percent of the total differentially expressed genes. (XLSX) [file pone.0069834.s006.xlsx]

## Sheet: Table S2
Table S2 Statistical differences in gene expression. Values represent the number of genes and percentages represent the percent of the total differentially expressed genes.
Treatment	Significance level	Statistically significant expression	Absolute fold change ≥ 2
Low N	p < 0.05	226 / 11.2%	33 / 1.6%
	p < 0.01	391 / 19.5%	87 / 4.3%
	p < 0.001	1393 / 69.3%	1024 / 50.9%
Low P	p < 0.05	180 / 10.7%	18 / 1.1%
	p < 0.01	394 / 23.4%	68 / 4.0%
	p < 0.001	1106 / 65.8%	815 / 48.5%
HMWDOM	p < 0.05	46 / 4.7%	7 / 0.7%
	p < 0.01	327 / 33.5%	59 / 6.0%
	p < 0.001	604 / 61.8%	397 / 40.6%
HMWDOM +N	p < 0.05	0 / 0.0%	0 / 0.0%
	p < 0.01	89 / 28.2%	10 / 3.2%
	p < 0.001	227 / 71.8%	151 / 47.8%
HMWDOM +P	p < 0.05	118 / 8.7%	16 / 1.2%
	p < 0.01	371 / 27.3%	58 / 4.3%
	p < 0.001	869 / 64.0%	573 / 42.2%
