# Supplementary material for: Global Transcriptional Responses of the Toxic Cyanobacterium, Microcystis aeruginosa, to Nitrogen Stress, Phosphorus Stress, and Growth on Organic Matter
Source: PLoS One. 2013 Jul 23;8(7):e69834. doi: 10.1371/journal.pone.0069834 (PMC3720943; doi:10.1371/journal.pone.0069834)
Supplement: Table S4 — Genes within the photosynthesis and respiration functional category. Columns C through G contain fold change values relative to the control with positive and negative values as described in Table 2. (XLSX) [file pone.0069834.s008.xlsx]

## Sheet: Table S4
Table S4 Genes within the photosynthesis and respiration functional category. Columns C through G contain fold change values relative to the control with positive and negative values as described in Table 2.
MAE Number	Product	Low N	Low P	HMWDOM	HMWDOM +N	HMWDOM +P
10270	allophycocyanin alpha subunit	-9.78254	-4.64815	-2.63111		-3.56023
10260	allophycocyanin beta subunit	-10.0214	-5.57128	-2.73073		-3.89174
10240	phycobilisome small core linker polypeptide	-8.67538	-5.15992	-2.09633		-3.27613
46230	allophycocyanin-B	-3.39032				-1.71041
21640	phycobilisome core component	-9.05688	-2.96849	-2.4996	-1.92105	-3.13004
50100	ATP synthase protein I	-4.09413	-3.42454
50160	ATP synthase CF1 alpha chain AtpA	-3.75679	-2.93095
920	ATP synthase beta subunit	-7.64679	-3.48517
930	ATP synthase F1 sector epsilon subunit (EC 3.6.3.14)	-7.88639	-4.06959			-1.97399
50170	ATP synthase CF1 gamma chain AtpC	-6.11185	-3.77285			-1.78626
50150	ATP synthase CF1 delta chain AtpD	-4.32254	-3.4674
50140	ATP synthase CF0 B chain AtpF	-4.96821	-4.15314			-1.54082
50130	ATP synthase subunit b'	-5.16399	-4.12635			-1.42525
50120	ATP synthase CF0 C chain AtpH	-7.684	-2.68665
50110	ATP synthase CF0 A chain AtpI	-4.32224	-2.97072
28940	photosystem I biogenesis protein BtpA	-3.13267	-2.57059	-2.61639		-2.65406
6300	carboxysome formation protein CcmA	-2.73717	-2.60659	-1.97907	-1.96475	-2.35884
47930	carbon dioxide concentrating mechanism protein CcmK	-2.44234	-2.23948			-1.42759
47940	carbon dioxide concentrating mechanism protein CcmK	-5.47279	-5.66294			-2.53231
55390	carbon dioxide concentrating mechanism protein CcmK	-3.03813	-2.66571	-1.74983	-1.69602	-2.39409
55400	carbon dioxide concentrating mechanism protein CcmK	-5.39556	-4.39193	-3.28195	-2.07967	-4.70628
47920	carbon dioxide concentrating mechanism protein CcmL	-5.39708	-5.22184	-1.82201		-2.15008
47910	carbon dioxide concentrating mechanism protein CcmM	-4.54534	-4.20383
47900	carbon dioxide concentrating mechanism protein CcmN	-5.00774	-5.85907			-1.93314
24460	phycocyanin alpha subunit	-48.1011	-8.906	-3.78701		-6.62277
51670	phycocyanin alpha subunit		3.7857
24450	phycocyanin beta subunit	-34.4846	-7.19395	-3.38808		-5.56839
51680	phycocyanin beta subunit		5.60694
24480	phycobilisome rod linker polypeptide	-28.9912	-6.65238	-2.38952		-4.53012
12560	phycobilisome small rod linker polypeptide	-2.20204				-1.46582
27970	phycocyanin alpha-subunit phycocyanobilin lyase	-1.75928	-1.60414	-1.91531		-1.57155
48340	phycobilisome rod-core linker polypeptide	-4.19677	-3.47055			-1.99952
22930	cytochrome c oxidase subunit II	1.39739	3.11307
22940	cytochrome c oxidase subunit I		3.40413	1.73589		1.46418
22950	cytochrome c oxidase subunit III		3.58508
7790	cytochrome cM		-2.61601
15130	periplasmic beta-type carbonic anhydrase	-6.47964	-2.8486	-1.63649		-1.9013
2520	phycobilisome degradation protein NblA	49.5991	12.6411	14.519	3.24784	30.227
14280	phycocyanin alpha phycocyanobilin lyase related protein	-4.98286		-2.02937		-2.25095
56450	NADH dehydrogenase subunit H	-3.78039	-1.94013			-1.56003
55950	NAD(P)H-quinone oxidoreductase chain 2	-3.17808	-1.93653			-1.66116
11760	NADH dehydrogenase subunit 3	-1.42582
6530	NADH dehydrogenase subunit 4 NdhD		5.30991
15140	NADH dehydrogenase subunit 4 NdhD	-3.90761	-2.43102
58400	NADH dehydrogenase subunit 4 NdhD4	-1.83473	-1.81439			-1.44797
23790	NADH dehydrogenase subunit 4	-1.54361
56420	NADH dehydrogenase subunit K	-3.12066	-1.60379			-1.41715
32310	NAD(P)H-quinone oxidoreductase subunit F	-3.1732
15120	NAD(P)H-quinone oxidoreductase subunit F	-3.35226	-4.16488			-1.52174
27290	NAD(P)H-quinone oxidoreductase subunit F	-3.07938	-2.23065	-1.93972		-2.34004
56430	NADH dehydrogenase subunit J	-3.30644	-1.51052
52260	NAD(P)H-quinone oxidoreductase subunit H	-3.22871	-4.17408	-1.90031		-2.34771
56440	NADH dehydrogenase subunit I	-3.36136	-1.5204
11780	NADH dehydrogenase subunit NdhJ	-1.75458
11770	NADH dehydrogenase subunit NdhK	-1.45797
50500	NADH dehydrogenase subunit NdhL	-1.56671
19230	apocytochrome f	-4.86445	-3.04723			-1.79543
33570	cytochrome b6	-1.53059	-2.20994
19220	cytochrome b6-f complex iron-sulfur subunit (EC 1.10.99.1)	-4.89246	-3.16926			-1.84563
33560	cytochrome b6-f complex subunit 4		-1.70187	1.97099		1.74168
30	ferredoxin		-3.30566
14490	ferredoxin	-1.69315		-1.56348		-1.56323
36530	ferredoxin I	-3.33654
42660	ferredoxin I	-5.16966	-3.8792	-2.44204	-1.66211	-2.95184
46340	cytochrome b6-f complex subunit 5	-2.99332	-1.49833			-1.52825
12570	ferredoxin-NADP oxidoreductase	-1.71973
56280	cytochrome c553	-61.8318	-13.8334	-12.5607	-5.47106	-21.8106
38450	phosphoribulokinase	-4.45394	-2.0308	-1.83685		-2.22737
47560	P700 apoprotein subunit Ia	-6.35612
47570	P700 apoprotein subunit Ib	-3.54895
59230	photosystem subunit VII	-5.67449	-2.5348	-1.76948		-2.30858
23300	photosystem I subunit II	-10.229	-2.75009	-2.2436	-2.15449	-2.94563
31800	photosystem I reaction center subunit IV	-5.93167	-2.13696	-2.09425		-3.00802
47290	photosystem I subunit III PsaF	-9.26135	-2.78251	-2.3389		-3.02845
43700	photosystem I subunit VIII	-4.61482	-2.4021			-1.57446
47300	photosystem I subunit IX	-8.38379	-2.42702	-1.90366	-1.93829	-2.77449
32010	photosystem I reaction center subunit X	-3.57316	-2.07564			-1.50393
36010	alternative photosystem I reaction center subunit X	-4.53014
43690	photosystem I subunit XI	-4.49196	-3.04556	-1.67758		-1.92626
23490	photosystem II 11 kDa protein	-4.28975	-2.55354			-1.89785
25430	photosystem II 13 kDa protein	-1.81277
54390	photosystem II reaction center 13 kDa protein	-7.31569	-5.10257	-2.4335		-2.88935
10220	photosystem II D1 protein			2.28351	2.22767	2.66441
10380	photosystem II D1 protein			3.19007	3.49705	3.45613
10510	photosystem II D1 protein				2.08901	2.33745
10800	photosystem II D1 protein			2.28403	2.22839	2.66735
58140	photosystem II D1 protein			3.41684	3.7328	3.75699
32990	photosystem II core light harvesting protein PsbB	-3.69092	-3.67954			-1.8941
33030	photosystem II cytochrome b559 alpha subunit	-3.04311	-2.20028			-1.56219
33020	photosystem II cytochrome b559 beta subunit	-2.7707	-2.05225
54000	photosystem II reaction center protein H	-2.50385				-1.52425
51230	photosystem II reaction center I protein PsbI	-2.68787	-1.69953
33000	photosystem II reaction center protein J	-2.55941	-1.64948			-1.47704
11900	photosystem II PsbK protein	-4.80197	-2.19845	-1.79633		-1.80629
33010	photosystem II reaction center protein L	-2.86027	-1.81712
53260	photosystem II reaction center M protein	-4.92851	-1.79657
44250	photosystem II manganese-stabilizing polypeptide	-6.24444	-1.84408	-1.90688		-2.57667
24260	photosystem II oxygen-evolving complex 23K protein PsbP	-1.39203	1.48084
50080	photosystem II extrinsic protein PsbQ	-4.78831	-2.47769	-1.75444	-2.30453	-2.54228
36490	photosystem II 12 kDa extrinsic protein	-2.90976	-2.09185
11820	cytochrome c550	-4.02502	-1.51417			-1.51087
51330	photosystem II PsbX protein	-2.56993
30060	photosystem II protein PsbY	-3.7129	-2.60083			-2.19501
32210	photosystem II reaction center protein Z	-4.56644	-2.15654	-1.61539		-1.52063
47890	ribulose bisphosphate carboxylase large subunit	-9.90657	-9.58257			-2.78844
47870	ribulose bisphosphate carboxylase small subunit	-10.1119	-10.1365	-2.06587		-3.15908
11290	triosephosphate isomerase		-3.24621
44810	photosystem I assembly related protein	-2.71653	-1.76367	-1.50639		-1.66395
10410	photosystem II D1 protein			1.63856	1.96784	2.538
22910	protoheme IX farnesyltransferase	-1.68503	11.4174
25030	NAD(P)-dependent glyceraldehyde-3-phosphate dehydrogenase	-6.0702	-4.22266	-2.08781		-2.50101
34890	glyceraldehyde 3-phosphate dehydrogenase	-2.79982	8.51492	-2.56165	-2.74479	-2.59314
38140	pyruvate-flavodoxin oxidoreductase	-1.3763	8.61149	-1.84764	-2.62061	-1.74384
39700	phycocyanin operon protein W	-6.23886	-2.83963	-3.1421	-1.84801	-3.38335
42980	2Fe-2S ferredoxin	2.14543	2.02801
45310	ferredoxin		-1.73765			-1.7441
49370	phycobilisome core-membrane linker polypeptide	-6.72474	-3.51711			-2.22068
57110	ferredoxin	2.267	1.81966
57150	ferredoxin-like protein	-1.59687
