# Supplementary material for: Global Transcriptional Responses of the Toxic Cyanobacterium, Microcystis aeruginosa, to Nitrogen Stress, Phosphorus Stress, and Growth on Organic Matter
Source: PLoS One. 2013 Jul 23;8(7):e69834. doi: 10.1371/journal.pone.0069834 (PMC3720943; doi:10.1371/journal.pone.0069834)
Supplement: Table S5 — Differential expression results for the low P treatment compared to the Control treatment. (XLSX) [file pone.0069834.s009.xlsx]

## Sheet: Table S5
Table S5 Differential expression results for the low P treatment as compared to the Control treatment.
MAE Number	Low P [FPKM]	Control [FPKM]	Fold Change	p-value	Gene Function	Functional Category	Sub-Category
10	21.3563	38.7863	-1.81615	0.00665842	solanesyl diphosphate synthase	Biosynthesis of cofactors, prosthetic groups, and carriers	Menaquinone and ubiquinone
30	33.4898	110.706	-3.30566	5.51808e-09	ferredoxin	Photosynthesis and respiration	Soluble electron carriers
80	87.8068	61.1508	1.43591	0.0188636	phosphoribosylaminoimidazole carboxylase	Purines, pyrimidines, nucleosides, and nucleotides	Purine ribonucleotide biosynthesis
90	29.4759	13.2613	2.2227	3.47208e-05	hypothetical protein	Hypothetical
150	47.2317	83.2682	-1.76297	0.000646825	lipoprotein signal peptidase (EC 3.4.23.36)	Cellular processes	Protein and peptide secretion
160	83.9327	176.993	-2.10875	0.0165016	putative biotin biosynthesis protein BioY	Other categories	Other
170	130.51	224.224	-1.71806	0.00323563	biotin synthetase	Biosynthesis of cofactors, prosthetic groups, and carriers	Biotin
180	67.9841	20.3862	3.33481	5.58367e-11	dTDP-4-dehydrorhamnose 3,5-epimerase (EC 5.1.3.13)	Cell envelope	Surface polysaccharides, lipopolysaccharides and antigens
190	45.1807	14.2884	3.16205	9.03966e-12	dTDP-6-deoxy-L-mannose-dehydrogenase	Cell envelope	Surface polysaccharides, lipopolysaccharides and antigens
200	62.525	38.7838	1.61214	0.00119764	glucose-1-phosphate thymidylyltransferase (EC 2.7.7.24)	Cell envelope	Surface polysaccharides, lipopolysaccharides and antigens
210	69.5444	174.537	-2.50972	1.93338e-10	3-isopropylmalate dehydrogenase	Amino acid biosynthesis	Branched chain family
220	4608.67	1247.01	3.69578	7.10543e-15	hypothetical protein	Hypothetical
270	144.263	66.2378	2.17796	0.000128118	hypothetical protein	Hypothetical
680	108.588	64.7477	1.67709	0.000447897	hypothetical protein	Hypothetical
810	93.0315	215.345	-2.31475	3.30093e-08	GTP binding protein	Other categories	Other
820	59.0431	117.782	-1.99485	1.42753e-06	cobalt transport system permease protein CbiQ homolog	Transport and binding proteins
840	21.3092	84.5063	-3.96572	0	hypothetical protein	Hypothetical
920	508.515	1772.26	-3.48517	4.16815e-08	ATP synthase beta subunit	Photosynthesis and respiration	ATP synthase
930	1030.73	4194.65	-4.06959	1.9984e-14	ATP synthase F1 sector epsilon subunit (EC 3.6.3.14)	Photosynthesis and respiration	ATP synthase
940	483.457	3384.59	-7.00081	0	hypothetical protein YCF65	Hypothetical
970	149.624	226.623	-1.51462	0.00796028	phospho-N-acetylmuramoyl-pentapeptide-transferase (EC 2.7.8.13)	Cell envelope	Murein sacculus and peptidoglycan
1000	4.71405	1.66944	2.82373	2.73582e-09	hypothetical protein	Hypothetical
1020	341.563	131.826	2.59101	8.04317e-07	hypothetical protein	Hypothetical
1030	26.8937	15.1645	1.77346	0.000502411	hypothetical protein	Hypothetical
1040	385.622	125.695	3.06792	1.45963e-11	hypothetical protein	Hypothetical
1070	40.9887	22.7954	1.79811	0.000185432	hypothetical protein	Hypothetical
1080	381.409	51.2234	7.44599	0	putative bidirectional hydrogenase diaphorase subunit	Other categories	Hydrogenase
1090	125.326	30.4249	4.11919	0	bidirectional hydrogenase diaphorase subunit	Other categories	Hydrogenase
1150	657.498	381.46	1.72364	0.000231246	hypothetical protein	Hypothetical
1160	756.679	511.249	1.48006	0.0171556	unknown protein	Unknown
1170	117.962	82.8919	1.42308	0.0202965	hypothetical protein	Hypothetical
1180	104.116	72.4024	1.43802	0.0153951	putative amino acid racemase	Other categories	Other
1200	30.5641	53.2057	-1.74079	0.000413067	amino acid transport ATP-binding protein	Transport and binding proteins
1230	82.8946	213.217	-2.57215	1.7862e-10	tyrosyl tRNA synthetase	Translation	Aminoacyl tRNA synthetases and tRNA modification
1240	94.6106	425.801	-4.50056	1.73417e-13	ferredoxin-thioredoxin reductase variable subunit	Biosynthesis of cofactors, prosthetic groups, and carriers	Thioredoxin, glutaredoxin, and glutathione
1250	5.85602	2.12919	2.75035	0.0084571	hypothetical protein	Hypothetical
1280	29.2591	6.14243	4.76344	0	putative excinuclease ATPase subunit	Other categories	Other
1300	260.754	86.5946	3.0112	1.00116e-08	polyphosphate kinase	Central intermediary metabolism	Phosphorus compounds
1600	137.257	75.7146	1.81282	0.000322095	hypothetical protein	Hypothetical
1710	47.461	19.9049	2.38439	0.00619039	hypothetical protein	Hypothetical
1730	29.8045	18.8177	1.58385	0.0123235	unknown protein	Unknown
1750	34.9611	22.4425	1.55781	0.00253404	cation-transporting ATPase	Transport and binding proteins
1800	5.60676	1.95291	2.87098	3.74719e-05	tetratricopeptide repeat protein	Other categories	Other
1810	348.385	194.383	1.79226	0.000262564	hypothetical protein	Hypothetical
1820	274.87	755.302	-2.74785	6.30155e-10	enoyl-[acyl-carrier-protein] reductase	Other categories	Other
1830	262.34	173.508	1.51198	0.00663577	global nitrogen regulator Ycf28	Other categories	Other
1850	53.9315	26.7061	2.01944	4.18658e-05	hypothetical protein	Hypothetical
1860	100.219	59.532	1.68345	0.00061972	hypothetical protein	Hypothetical
1870	15.6201	6.71507	2.32613	6.32549e-06	hypothetical protein	Hypothetical
1900	136.528	213.288	-1.56223	0.00317025	c-type cytochrome synthesis protein Ycf5	Other categories	Other
1910	52.5286	35.5639	1.47702	0.0084789	cell division protein FtsH	Cellular processes	Cell division
1920	27.8406	17.1066	1.62748	0.00414961	hypothetical protein	Hypothetical
1940	316.826	200.745	1.57825	0.00214101	hypothetical protein	Hypothetical
2020	68.5107	42.6254	1.60727	0.00149028	hypothetical protein	Hypothetical
2130	92.4638	204.043	-2.20673	0.000484364	phosphoribosylaminoimidazole carboxylase ATPase subunit	Purines, pyrimidines, nucleosides, and nucleotides	Purine ribonucleotide biosynthesis
2140	229.239	547.756	-2.38945	0.000151648	hypothetical protein	Hypothetical
2310	74.3854	39.0749	1.90366	3.28381e-05	putative ion transport protein	Other categories	Other
2320	68.5936	40.9125	1.67659	0.000612153	hypothetical protein	Hypothetical
2380	178.474	50.2963	3.54845	8.06756e-08	transcriptional regulator	Regulatory functions
2400	54.3472	18.2768	2.97356	7.53778e-10	hypothetical protein	Hypothetical
2500	181.354	544.518	-3.00251	2.39364e-13	ribose 5-phosphate isomerase	Energy metabolism	Sugars
2510	307.344	1487.45	-4.83969	0	RNA-binding protein	Other categories	Other
2520	1883.44	148.993	12.6411	0	phycobilisome degradation protein NblA	Photosynthesis and respiration	Phycobilisome
2530	48.9259	16.1967	3.02073	2.04098e-08	hypothetical protein	Hypothetical
2540	25.943	12.745	2.03554	0.0160378	arsenate reductase	Other categories	Drug and analog sensitivity
2550	15.1564	7.92455	1.91259	0.0107684	arsenical resistance protein ArsH homolog	Other categories	Drug and analog sensitivity
2560	33.9308	17.1905	1.97381	1.44885e-05	ACR3 family arsenite transporter	Transport and binding proteins
2590	119.586	80.2163	1.49079	0.0110095	peptidase	Other categories	Other
2790	1765.26	2794.33	-1.58296	0.015326	thioredoxin	Other categories	Other
2800	236.477	74.0131	3.19507	1.87761e-12	acetate kinase	Energy metabolism	Pyruvate and acetyl-CoA metabolism
2810	680.42	360.864	1.88553	0.000110501	hypothetical protein	Hypothetical
2820	841.568	342.861	2.45455	5.18569e-07	RNA polymerase ECF-type sigma-E factor	Transcription	RNA synthesis, modification, and DNA transcription
2890	1294.29	805.192	1.60743	0.0153665	hypothetical protein	Hypothetical
3000	59.3885	38.8428	1.52894	0.00390718	cell envelope-related transcriptional attenuator	Regulatory functions
3020	45.5211	15.8865	2.8654	7.36388e-08	GCN5-related N-acetyltransferase	Other categories	Other
3050	219.431	446.201	-2.03345	1.92856e-06	transposase	Other categories	Transposon-related functions
3060	100.174	228.178	-2.27782	9.82977e-09	transposase	Other categories	Transposon-related functions
3090	8.11195	2.93865	2.76043	0.0108679	unknown protein	Unknown
3100	21.915	5.2687	4.15947	5.7061e-12	unknown protein	Unknown
3110	69.6881	17.9063	3.89182	3.79945e-08	transcriptional regulator	Regulatory functions
3200	91.8154	39.1111	2.34755	1.12675e-08	saccharopine dehydrogenase	Other categories	Other
3210	679.443	312.912	2.17135	0.000261324	two-component sensor histidine kinase	Regulatory functions
3360	91.3546	182.123	-1.99358	1.692e-06	transposase	Other categories	Transposon-related functions
3370	22.3066	14.0057	1.59268	0.00249585	putative SNF2 helicase	Other categories	Other
3380	37.5297	24.8853	1.50811	0.0119025	hypothetical protein	Hypothetical
3390	25.6131	10.3127	2.48365	2.86498e-09	hypothetical protein	Hypothetical
3400	274.537	111.845	2.45462	1.3403e-06	unknown protein	Unknown
3410	177.267	360.054	-2.03114	4.94631e-05	60 kDa molecular chaperonin 2	Cellular processes	Chaperones
3420	84.277	55.4522	1.51981	0.00675589	ABC-transporter ATP-binding protein	Transport and binding proteins
3460	63.0117	37.4168	1.68405	0.0027463	hypothetical protein	Hypothetical
3470	46.9929	24.142	1.94652	1.2325e-05	putative calcium binding hemolysin protein	Other categories	Other
3480	171.189	93.4311	1.83225	0.00797145	unknown protein	Unknown
3490	69.1045	24.1862	2.85719	0.000346719	unknown protein	Unknown
3510	204.875	47.4476	4.31792	4.74029e-06	hypothetical protein	Hypothetical
3520	35.3083	13.1545	2.68412	5.32505e-08	hypothetical protein	Hypothetical
3610	4.70606	2.39031	1.96881	0.000191758	tetratricopeptide repeat protein	Other categories	Other
3630	29.871	18.6407	1.60246	0.00260769	serine protease	Other categories	Other
3680	99.0755	49.9628	1.98299	0.0192924	hypothetical protein	Hypothetical
3700	38.3166	14.7997	2.58901	0.00528785	hypothetical protein	Hypothetical
3750	44.3623	15.5914	2.84531	0.00457156	unknown protein	Unknown
3790	8.85934	5.57215	1.58993	0.00491129	similar to adenylate cyclase	Other categories	Other
3800	11.4213	5.22296	2.18675	0.000310126	hypothetical protein	Hypothetical
3820	200.496	911.03	-4.54388	3.10862e-15	cell division protein FtsH	Cellular processes	Cell division
3870	16.2037	25.6092	-1.58045	0.00509658	hypothetical protein	Hypothetical
3890	68.0689	27.7107	2.45641	8.84008e-09	hypothetical protein	Hypothetical
3980	116.21	80.4129	1.44517	0.013673	unknown protein	Unknown
4000	61.9121	133.583	-2.15762	0.0207536	glycogen debranching enzyme	Other categories	Other
4010	51.4188	156.566	-3.04492	0.00511011	single-stranded nucleic acid binding protein	Other categories	Other
4020	101.958	226.698	-2.22344	1.34441e-06	inner membrane protein OxaA	Other categories	Other
4030	276.697	522.929	-1.8899	0.000114675	hypothetical protein	Hypothetical
4040	66.3736	272.072	-4.0991	8.70687e-06	protein subunit of ribonuclease P	Transcription	RNA synthesis, modification, and DNA transcription
4050	5092.76	24766.5	-4.86308	0	50S ribosomal protein L34	Translation	Ribosomal proteins: synthesis and modification
4070	19.3658	43.4337	-2.2428	3.46511e-06	HAD-superfamily hydrolase	Other categories	Other
4080	136.803	300.828	-2.19899	5.93403e-08	heat shock protein GrpE	Cellular processes	Chaperones
4100	93.913	54.9808	1.70811	0.000294587	twitching motility protein PilT	Other categories	Other
4110	24.4698	15.8548	1.54337	0.00602798	pilin biogenesis protein	Cellular processes	Chemotaxis
4320	332.462	53.3702	6.22936	0.00594736	hypothetical protein	Hypothetical
4330	330.709	46.5409	7.10577	7.56439e-12	hypothetical protein	Hypothetical
4570	1686.3	19.8912	84.7762	0	glycogen phosphorylase	Central intermediary metabolism	Polysaccharides and glycoproteins
4590	111.628	7.20552	15.492	0	glycogen phosphorylase	Central intermediary metabolism	Polysaccharides and glycoproteins
4690	173.549	86.1096	2.01544	4.71616e-06	manganese transport system ATP-binding protein	Transport and binding proteins
4700	355.934	91.2371	3.9012	0	hypothetical protein	Hypothetical
5230	338.476	175.304	1.93079	0.000142253	citrate synthase	Energy metabolism	TCA cycle
5310	120.397	215.475	-1.7897	0.00257316	hypothetical protein	Hypothetical
5340	793.655	118.795	6.68088	0	L-lactate dehydrogenase	Other categories	Other
5450	149.779	100.177	1.49514	0.0061326	hypothetical protein	Hypothetical
5550	163.68	105.184	1.55613	0.00274128	hypothetical protein YCF36	Hypothetical
5560	195.562	73.2259	2.67067	5.17642e-10	iojap-related protein	Other categories	Other
5580	20.4528	10.9765	1.86333	8.32705e-05	GTP-binding protein	Other categories	Other
5620	133.181	358.349	-2.69069	1.50036e-10	pyruvate dehydrogenase E1 component beta subunit (EC 1.2.4.1)	Energy metabolism	Pyruvate dehydrogenase
5630	70.5054	152.166	-2.15822	2.31682e-07	protein-export membrane protein SecD	Cellular processes	Protein and peptide secretion
5870	42.5815	22.8362	1.86465	3.93385e-05	UDP-N-acetylglucosamine 2-epimerase (EC 5.1.3.14)	Cell envelope	Murein sacculus and peptidoglycan
5890	24.5279	13.0244	1.88323	6.89992e-05	hypothetical protein YCF22	Hypothetical
5960	19.4297	29.4981	-1.5182	0.00475498	hypothetical protein	Hypothetical
5990	65.312	130.139	-1.99257	2.62767e-06	phosphoglycerate mutase	Other categories	Other
6000	1406.26	479.487	2.93284	1.39578e-05	hypothetical protein	Hypothetical
6010	60.9949	158.492	-2.59845	1.63518e-10	acetolactate synthase	Amino acid biosynthesis	Branched chain family
6020	45.6536	119.663	-2.62111	6.31157e-10	hypothetical protein	Hypothetical
6160	218.434	129.888	1.68171	0.00293527	phosphoenolpyruvate carboxykinase	Other categories	Other
6190	31.6884	18.4387	1.71858	0.00186662	urea transport system ATP-binding protein	Transport and binding proteins
6250	1593.54	881.457	1.80785	0.00389895	hypothetical protein	Hypothetical
6280	1630.48	7155.75	-4.38874	0	30S ribosomal protein S15	Translation	Ribosomal proteins: synthesis and modification
6290	224.303	1060.47	-4.72785	0	hypothetical protein	Hypothetical
6300	551.153	1436.63	-2.60659	1.70798e-06	carboxysome formation protein CcmA	Photosynthesis and respiration	CO2 fixation
6350	201.924	71.3791	2.8289	1.31977e-11	HAD-superfamily hydrolase subfamily IIB	Other categories	Other
6360	177.008	90.9718	1.94575	8.05925e-06	carboxymethylenebutenolidase	Other categories	Other
6380	19.6895	30.4949	-1.54879	0.00846882	hypothetical protein	Hypothetical
6430	627.595	306.597	2.04697	2.05765e-06	hypothetical protein	Hypothetical
6470	214.8	134.825	1.59318	0.00810837	hypothetical protein	Hypothetical
6530	643.604	121.208	5.30991	2.44249e-15	NADH dehydrogenase subunit 4 NdhD	Photosynthesis and respiration	NADH dehydrogenase
6590	61.0628	31.7922	1.92068	0.000357297	hypothetical protein	Hypothetical
6690	10.6595	31.2313	-2.9299	6.35453e-10	tRNA(Ile)-lysidine synthase	Other categories	Other
6700	81.0847	334.995	-4.13142	0	coproporphyrinogen III oxidase, aerobic (EC 1.3.3.3)	Biosynthesis of cofactors, prosthetic groups, and carriers	Cobalamin, heme, phycobilin and porphyrin
6720	44.5282	92.8736	-2.08573	3.43856e-07	probable inorganic polyphosphate/ATP-NAD kinase 1	Other categories	Other
6730	40.1885	74.993	-1.86603	1.61809e-05	chaperon-like protein for quinone binding in photosystem II	Other categories	Other
6750	158.543	108.052	1.46728	0.0101415	hypothetical protein	Hypothetical
6760	341.679	169.691	2.01354	0.00461727	hypothetical protein	Hypothetical
6770	99.3609	50.6209	1.96284	3.62569e-05	cupin domain protein	Other categories	Other
6780	37.4163	25.0801	1.49187	0.0116554	dihydropteroate synthase	Biosynthesis of cofactors, prosthetic groups, and carriers	Folic acid
6790	14.5426	7.31847	1.98711	0.0146881	unknown protein	Unknown
6830	699.148	479.6	1.45777	0.0101847	thioredoxin M	Other categories	Other
6870	900.919	1307.15	-1.45091	0.0113795	hypothetical protein	Hypothetical
6990	26.7412	49.377	-1.84648	0.00729311	hypothetical protein	Hypothetical
7070	102.57	146.197	-1.42534	0.0154962	hypothetical protein	Hypothetical
7140	31.8908	54.8437	-1.71973	0.000159776	DNA photolyase	Other categories	Other
7150	45.9354	18.9515	2.42384	6.32627e-09	cation or drug efflux system protein	Transport and binding proteins
7170	29.0602	96.7101	-3.32792	2.22045e-16	anthranilate phosphoribosyltransferase	Amino acid biosynthesis	Aromatic amino acid family
7180	43.7505	67.0655	-1.53291	0.00893607	hypothetical protein	Hypothetical
7270	25.3681	72.3991	-2.85394	2.93721e-12	glutathione synthetase	Biosynthesis of cofactors, prosthetic groups, and carriers	Thioredoxin, glutaredoxin, and glutathione
7280	78.929	154.501	-1.95747	0.00132883	glutaredoxin	Biosynthesis of cofactors, prosthetic groups, and carriers	Thioredoxin, glutaredoxin, and glutathione
7310	591.992	2117.41	-3.57675	6.21725e-15	50S ribosomal protein L9	Translation	Ribosomal proteins: synthesis and modification
7320	45.9415	123.49	-2.68798	1.07384e-10	hypothetical protein	Hypothetical
7330	17.8348	50.3168	-2.82127	3.83843e-10	exodeoxyribonuclease III	DNA replication, restriction, modification, recombination, and repair
7530	370.293	138.463	2.67431	0.0116896	unknown protein	Unknown
7540	456.003	241.929	1.88486	0.00146898	unknown protein	Unknown
7560	169.494	63.8388	2.65503	2.11001e-06	NADH-dependent glutamate synthase large subunit	Amino acid biosynthesis	Glutamate family / Nitrogen assimilation
7600	228.588	96.3716	2.37194	0.000175742	hypothetical protein	Hypothetical
7650	206.842	103.658	1.99543	0.00469829	hypothetical protein	Hypothetical
7660	82.2863	19.1733	4.29171	0.00469396	hypothetical protein	Hypothetical
7700	85.9785	34.529	2.49004	1.25134e-07	hypothetical protein	Hypothetical
7730	53.1743	80.1449	-1.50721	0.00567428	hypothetical protein	Hypothetical
7790	8.47051	22.1589	-2.61601	0.0039685	cytochrome cM	Photosynthesis and respiration	Soluble electron carriers
7800	10.5378	5.13267	2.05308	2.46364e-05	hypothetical protein	Hypothetical
7810	11.9951	4.18586	2.86562	1.97123e-09	hypothetical protein	Hypothetical
7870	111.917	171.204	-1.52974	0.00315241	putative carboxypeptidase	Other categories	Other
7880	91.0222	56.4623	1.61209	0.0115736	unknown protein	Unknown
7920	7.68709	2.52771	3.04113	0.00482492	HEAT domain protein repeat-containing protein	Other categories	Other
7980	83.8465	133.591	-1.59328	0.00335862	hypothetical protein	Hypothetical
7990	42.6255	85.447	-2.0046	1.44229e-06	putative peptidase M	Other categories	Other
8000	51.8865	109.365	-2.10777	2.14125e-07	N-acetylmuramic acid 6-phosphate etherase	Other categories	Other
8010	320.422	2248.81	-7.01828	0	50S ribosomal protein L21	Translation	Ribosomal proteins: synthesis and modification
8020	1210.04	5945.42	-4.91341	0	50S ribosomal protein L27	Translation	Ribosomal proteins: synthesis and modification
8050	60.2582	262.686	-4.35934	9.05764e-09	hypothetical protein	Hypothetical
8060	86.0886	290.307	-3.37219	7.35511e-09	hypothetical protein	Hypothetical
8070	44.9623	97.109	-2.15979	8.36027e-08	acetyl-CoA carboxylase alpha subunit	Fatty acid, phospholipid and sterol metabolism
8080	43.3162	426.697	-9.85075	0	spermine synthase	Other categories	Other
8090	13.8463	9.32526	1.48482	0.0105485	single-strand-DNA-specific exonuclease RecJ	DNA replication, restriction, modification, recombination, and repair
8100	155.158	88.048	1.7622	0.0108604	thiamineS	Other categories	Other
8110	22.9263	15.9386	1.43841	0.0129861	exonuclease SbcC homolog	Other categories	Other
8140	116.631	75.5821	1.5431	0.00516487	heat-inducible transcription repressor HrcA	Regulatory functions
8170	47.3254	21.7148	2.17941	0.000895083	transposase	Other categories	Transposon-related functions
8190	89.3172	147.541	-1.65188	0.00316822	lipoic acid synthetase	Biosynthesis of cofactors, prosthetic groups, and carriers	Lipoate
8230	240.085	135.211	1.77563	0.000417087	hypothetical protein	Hypothetical
8250	348566	16776.5	20.777	0	CAB/ELIP/HLIP superfamily protein	Other categories	Adaptations and atypical conditions
8260	71.0413	154.441	-2.17396	2.83066e-07	glutamate dehydrogenase (NADP+) (EC 1.4.1.4)	Amino acid biosynthesis	Glutamate family / Nitrogen assimilation
8270	28.3626	55.4277	-1.95425	4.58075e-06	cation-transporting P-type ATPase	Transport and binding proteins
8350	88.2451	132.262	-1.4988	0.00553951	hypothetical protein	Hypothetical
8360	1913.79	3814.28	-1.99305	3.7515e-06	hypothetical protein	Hypothetical
8370	88.6767	191.961	-2.16473	0.00149302	hypothetical protein	Hypothetical
8390	263.719	380.7	-1.44358	0.014474	hypothetical protein	Hypothetical
8410	25.4718	39.2685	-1.54165	0.00261868	glycosidase-like protein	Other categories	Other
8450	45.8952	77.7171	-1.69336	0.000264108	putative glycosyl transferase	Other categories	Other
8480	37.4765	26.2313	1.42869	0.0166451	probable dioxygenase Rieske iron-sulfur component	Other categories	Other
8580	14.4415	28.4377	-1.96917	3.87589e-05	polysaccharide pyruvyl transferase	Other categories	Other
8810	75.9604	107.214	-1.41145	0.0188498	hypothetical protein YCF21	Hypothetical
9030	47.7108	30.9242	1.54283	0.0046016	hypothetical protein	Hypothetical
9090	206.698	99.9347	2.06833	0.0102896	hypothetical protein	Hypothetical
9100	382.536	199.185	1.92051	0.000216465	hypothetical protein	Hypothetical
9190	101.493	70.0127	1.44964	0.0177037	biopterin transport-related protein BT1 homolog	Other categories	Other
9230	21.083	42.6519	-2.02305	3.59381e-05	cadmium resistance transporter homolog	Other categories	Other
9270	18.5669	5.23646	3.5457	4.18801e-08	phosphate transport system permease protein	Transport and binding proteins
9280	23.6372	7.58988	3.1143	4.03571e-09	ABC-transporter periplasmic phosphate-binding protein	Other categories	Other
9300	13.5925	4.34832	3.12592	1.1606e-06	sulfate-binding protein	Transport and binding proteins
9310	34.375	11.2308	3.06078	4.74603e-08	hypothetical protein	Hypothetical
9320	41.0982	28.831	1.42549	0.0180741	ABC-transporter substrate-binding protein	Transport and binding proteins
9470	191.57	403.179	-2.1046	2.23158e-07	hypothetical protein	Hypothetical
9480	317.506	713.383	-2.24683	5.23132e-07	hypothetical protein	Hypothetical
9500	239.283	167.957	1.42467	0.0189584	hypothetical protein	Hypothetical
9570	21.7734	36.0123	-1.65396	0.000680132	UDP-N-acetylmuramoylalanine--D-glutamate ligase	Cell envelope	Murein sacculus and peptidoglycan
9580	94.7809	42.9931	2.20456	1.64529e-07	hypothetical protein	Hypothetical
9640	718.519	1066.72	-1.48461	0.0067048	hypothetical protein	Hypothetical
9650	54.2312	173.854	-3.20579	6.66134e-16	ferrochelatase	Biosynthesis of cofactors, prosthetic groups, and carriers	Cobalamin, heme, phycobilin and porphyrin
9660	15.6008	32.5397	-2.08577	8.8401e-05	methyltransferase	Other categories	Other
9690	20.5459	42.9224	-2.0891	7.41223e-06	hypothetical protein	Hypothetical
9700	519.227	1981.77	-3.81677	1.89289e-11	ketol-acid reductoisomerase	Amino acid biosynthesis	Branched chain family
9710	27.7297	15.125	1.83337	0.000165549	type IV pilus assembly protein PilM	Cellular processes	Chemotaxis
9780	58.1569	18.3529	3.16881	0.000733089	hypothetical protein	Hypothetical
9840	132.664	56.318	2.35562	0.00100084	hypothetical protein	Hypothetical
10010	39.5991	26.6418	1.48635	0.00875939	porin type major outer membrane protein	Cell envelope	Membranes, lipoproteins, and porins
10180	37.709	69.589	-1.84542	2.20627e-05	transposase	Other categories	Transposon-related functions
10240	16214.4	83665	-5.15992	1.32094e-12	phycobilisome small core linker polypeptide	Photosynthesis and respiration	Phycobilisome
10260	6877.95	38319	-5.57128	5.89267e-07	allophycocyanin beta subunit	Photosynthesis and respiration	Phycobilisome
10270	6186.8	28757.2	-4.64815	2.09794e-06	allophycocyanin alpha subunit	Photosynthesis and respiration	Phycobilisome
10280	49.327	24.9854	1.97423	6.08827e-05	holliday junction DNA helicase RuvA	DNA replication, restriction, modification, recombination, and repair
10290	741.46	401.706	1.84578	0.00288265	putative peptidase	Other categories	Other
10300	31.5184	54.3957	-1.72584	0.000179686	periplasmic polyamine-binding protein	Transport and binding proteins
10320	32.85	82.8314	-2.5215	6.73942e-10	putative peptidase	Other categories	Other
10330	262.306	617.897	-2.35563	2.26161e-08	hypothetical protein	Hypothetical
10340	5075.19	9569.29	-1.8855	1.68964e-05	hypothetical protein	Hypothetical
10370	518.92	770.348	-1.48452	0.00923342	cyanate lyase	Amino acid biosynthesis	Glutamate family / Nitrogen assimilation
11070	181.847	290.222	-1.59597	0.00531923	hypothetical protein	Hypothetical
11080	30.6895	17.6938	1.73448	0.000229857	chromosome segregation protein	Translation	Nucleoproteins
11090	28.1837	47.2408	-1.67617	0.000379832	hypothetical protein	Hypothetical
11100	32.0071	14.4605	2.21342	2.84448e-07	unknown protein	Unknown
11170	41.0744	23.2317	1.76803	0.00178959	hypothetical protein	Hypothetical
11250	210.825	81.9687	2.57202	5.12681e-10	6-phosphogluconolactonase	Energy metabolism	Pentose phosphate pathway
11260	51.7737	17.0593	3.03493	9.99349e-10	FHA domain containing protein	Other categories	Other
11290	98.84	320.855	-3.24621	5.58738e-06	triosephosphate isomerase	Photosynthesis and respiration	CO2 fixation
11310	235.094	1465.91	-6.23542	0	30S ribosomal protein S6	Translation	Ribosomal proteins: synthesis and modification
11320	132.298	505.116	-3.81802	0	hypothetical protein	Hypothetical
11350	101.306	357.938	-3.53324	0	hypothetical protein	Hypothetical
11390	632.803	4162.1	-6.57724	0	unknown protein	Unknown
11400	74.1922	203.384	-2.74131	2.15983e-12	hypothetical protein	Hypothetical
11440	13959.5	6813.65	2.04876	0.0114126	16.6 kDa small heat shock protein	Cellular processes	Chaperones
11480	18.9164	31.6413	-1.67269	0.0168287	hypothetical protein	Hypothetical
11820	743.365	1125.58	-1.51417	0.0181771	cytochrome c550	Photosynthesis and respiration	Photosystem II
11830	6760.42	11078	-1.63866	0.0037329	hypothetical protein	Hypothetical
11850	358.967	611.056	-1.70226	0.000505801	guanylate kinase	Purines, pyrimidines, nucleosides, and nucleotides	Purine ribonucleotide biosynthesis
11880	496.122	347.297	1.42852	0.0187495	hypothetical protein	Hypothetical
11890	71.7297	121.159	-1.68911	0.000287677	tRNA-guanine transglycosylase	Translation	Aminoacyl tRNA synthetases and tRNA modification
11900	22614.8	49717.5	-2.19845	1.25642e-07	photosystem II PsbK protein	Photosynthesis and respiration	Photosystem II
11910	104.942	238.642	-2.27404	2.44139e-08	pentapeptide repeat family protein	Other categories	Other
11930	57.5874	116.629	-2.02525	6.38355e-05	transcriptional regulator	Regulatory functions
12100	93.9181	58.9949	1.59197	0.00264204	probable oxidoreductase	Fatty acid, phospholipid and sterol metabolism
12120	41.8333	81.966	-1.95935	0.000248141	unknown protein	Unknown
12190	172.15	371.326	-2.15699	0.000454561	magnesium protoporphyrin IX chelatase subunit H	Biosynthesis of cofactors, prosthetic groups, and carriers	Cobalamin, heme, phycobilin and porphyrin
12250	9.61355	5.47685	1.75531	0.0084032	two-component hybrid histidine kinase	Regulatory functions
12270	86.6215	44.4984	1.94662	0.000189333	cyanobacterial phytochrome	Regulatory functions
12330	201.31	97.9305	2.05564	4.90509e-06	cobalamin synthesis protein cobW homolog	Biosynthesis of cofactors, prosthetic groups, and carriers	Cobalamin, heme, phycobilin and porphyrin
12340	983.887	279.167	3.52437	6.20852e-09	unknown protein	Unknown
12350	90.5744	26.2337	3.4526	3.9968e-15	polysaccharide biosynthesis protein CapD homolog	Other categories	Other
12360	34.9015	51.0617	-1.46302	0.00822991	carotene isomerase	Other categories	Other
12450	21.3803	12.3961	1.72476	0.0080009	hypothetical protein	Hypothetical
12460	118.328	200.475	-1.69423	0.000451265	iron(III)-transport ATP-binding protein	Transport and binding proteins
12470	22.8529	33.314	-1.45776	0.0182208	ribosomal protein S6 modification protein	Translation	Ribosomal proteins: synthesis and modification
12680	39.5503	68.1624	-1.72344	0.000231977	alpha/beta fold family hydrolase	Other categories	Other
12720	85.2604	59.8337	1.42496	0.0160608	type IV pilus biogenesis protein PilI homolog	Cellular processes	Chemotaxis
12920	281.756	527.407	-1.87186	0.000158233	phytoene synthase	Other categories	Other
12930	72.7018	148.316	-2.04006	1.72868e-06	phytoene dehydrogenase	Other categories	Other
12950	50.7273	92.0042	-1.8137	0.000122645	cation-transporting P-type ATPase	Transport and binding proteins
12960	14.1546	36.8372	-2.60249	9.33018e-11	sodium/sulfate symporter	Transport and binding proteins
13000	21.5905	37.7917	-1.75039	0.000103874	putative helicase	DNA replication, restriction, modification, recombination, and repair
13010	4.99072	9.49557	-1.90265	0.00628868	periplasmic protein	Other categories	Other
13040	141.277	61.733	2.28852	3.77093e-08	probable peptidase	Other categories	Other
13150	49.1369	12.8358	3.82811	1.09635e-06	hypothetical protein	Hypothetical
13230	39.2102	62.8612	-1.60318	0.0013715	phenazine biosynthesis protein	Other categories	Other
13270	18.6997	9.1585	2.04179	0.0054063	hypothetical protein	Hypothetical
13280	16.8341	8.51806	1.97628	1.53757e-05	DNA ligase	DNA replication, restriction, modification, recombination, and repair
13360	38.1967	72.1725	-1.8895	4.65697e-05	phosphoglycerate mutase	Other categories	Other
13370	126.943	192.519	-1.51658	0.00409694	probable phosphoglycerate mutase	Other categories	Other
13440	34.3239	48.1044	-1.40148	0.0189542	ABC-transporter ATP-binding protein	Transport and binding proteins
13460	58.1831	31.3207	1.85766	0.00242839	hypothetical protein	Hypothetical
13570	173.224	256.138	-1.47865	0.0065225	pentapeptide repeat family protein	Other categories	Other
13650	130.87	196.602	-1.50227	0.00618017	light-dependent NADPH-protochlorophyllide oxidoreductase	Biosynthesis of cofactors, prosthetic groups, and carriers	Cobalamin, heme, phycobilin and porphyrin
13670	199.993	135.081	1.48054	0.0116071	succinate dehydrogenase iron-sulphur protein subunit	Energy metabolism	TCA cycle
13690	2242.01	7033.24	-3.13702	5.34293e-09	transcriptional regulator	Regulatory functions
13710	28.4943	69.5819	-2.44196	1.15809e-06	abortive infection protein	Other categories	Other
13910	28.555	6.02171	4.74201	1.36477e-06	major membrane protein I	Other categories	Other
13920	43.7012	7.44647	5.86871	8.40772e-12	serine acetyltransferase	Other categories	Other
13930	40.8035	14.7166	2.77262	3.05459e-06	cysteine synthase	Other categories	Other
13990	8.3874	19.4068	-2.3138	4.22559e-06	transposase	Other categories	Transposon-related functions
14130	237.023	126.666	1.87124	0.0108485	hypothetical protein	Hypothetical
14170	9.5289	4.94752	1.926	0.00199713	hypothetical protein	Hypothetical
14180	21.1399	33.8623	-1.60182	0.00166146	dihydroorotase	Purines, pyrimidines, nucleosides, and nucleotides	Pyrimidine ribonucleotide biosynthesis
14210	154.228	31.9155	4.83239	0	bidirectional hydrogenase hydrogenase subunit	Other categories	Hydrogenase
14220	420.739	142.955	2.94316	0.00464438	unknown protein	Unknown
14230	2868.41	1443.99	1.98645	0.0107981	group 2 RNA polymerase sigma factor	Transcription	RNA synthesis, modification, and DNA transcription
14260	109.54	44.9201	2.43855	7.8949e-09	hypothetical protein	Hypothetical
14350	42.9333	99.0822	-2.30782	6.89926e-08	transcription termination factor NusA	Regulatory functions
14360	110.93	394.241	-3.55396	0	YhbC family protein	Other categories	Other
14380	140.381	72.9223	1.92508	1.05517e-05	two-component response regulator OmpR subfamily	Regulatory functions
14440	98.9631	144.831	-1.46348	0.00953022	hypothetical protein	Hypothetical
14470	50.232	13.9487	3.6012	3.63786e-10	serine/threonine protein kinase	Regulatory functions
14500	1213.94	1741.74	-1.43478	0.0158995	hypothetical protein	Hypothetical
14510	228.006	348.225	-1.52726	0.00388771	polypeptide deformylase	Translation	Protein modification and translation factors
14550	169.464	278.842	-1.64544	0.00114454	geranylgeranyl pyrophosphate synthase	Biosynthesis of cofactors, prosthetic groups, and carriers	Carotenoid
14650	15.004	23.7522	-1.58306	0.0152582	short-chain dehydrogenase/reductase family oxidoreductase	Other categories	Other
14660	19.3189	41.9036	-2.16905	8.79104e-07	ABC-transporter ATP-binding protein	Transport and binding proteins
14820	6.33155	3.20938	1.97283	0.0105508	transposase	Other categories	Transposon-related functions
14900	563.666	92.0206	6.12543	0	NADH-dependent glutamate synthase small subunit	Amino acid biosynthesis	Glutamate family / Nitrogen assimilation
14910	593.248	1242.06	-2.09366	4.65873e-05	two-component response regulator OmpR subfamily	Regulatory functions
14930	1179.18	3769.8	-3.19697	9.20763e-07	heme oxygenase	Biosynthesis of cofactors, prosthetic groups, and carriers	Cobalamin, heme, phycobilin and porphyrin
14950	107.089	360.065	-3.3623	2.48185e-10	acyl carrier protein	Fatty acid, phospholipid and sterol metabolism
14960	57.8873	336.637	-5.81539	0	3-oxoacyl-[acyl-carrier-protein] synthase II	Fatty acid, phospholipid and sterol metabolism
15020	7.37604	3.60046	2.04864	0.000174761	hypothetical protein	Hypothetical
15090	78.6762	29.5182	2.66535	5.49643e-10	hypothetical protein	Hypothetical
15120	57.6468	240.092	-4.16488	0	NADH dehydrogenase subunit 5 NdhF	Photosynthesis and respiration	NADH dehydrogenase
15130	399.916	1139.2	-2.8486	1.28607e-08	periplasmic beta-type carbonic anhydrase	Photosynthesis and respiration	CO2 fixation
15140	110.308	268.161	-2.43102	1.20288e-07	NADH dehydrogenase subunit 4 NdhD	Photosynthesis and respiration	NADH dehydrogenase
15160	93.1541	293.116	-3.14657	6.55254e-13	CO2-hydration protein	Other categories	Other
15200	50.8929	95.7676	-1.88175	0.00014158	ribonuclease E	Transcription	Degradation of RNA
15220	772.854	101.581	7.60825	0	6-phosphogluconate dehydrogenase	Energy metabolism	Pentose phosphate pathway
15230	246.051	80.2817	3.06485	7.01439e-13	hypothetical protein	Hypothetical
15310	67.4092	122.283	-1.81404	4.5071e-05	hypothetical protein	Hypothetical
15330	273.696	173.173	1.58048	0.0020586	bacterioferritin comigratory protein	Transport and binding proteins
15370	43.3672	79.9547	-1.84367	2.39676e-05	3-phosphoshikimate 1-carboxyvinyltransferase	Other categories	Other
15400	67.8968	124.152	-1.82854	0.000109492	phosphoribosylformyl glycinamidine synthetase II	Purines, pyrimidines, nucleosides, and nucleotides	Purine ribonucleotide biosynthesis
15570	52.2795	26.1341	2.00043	4.22371e-06	3-isopropylmalate dehydrogenase	Other categories	Other
15620	34.9381	23.6464	1.47752	0.0102169	hypothetical protein	Hypothetical
15630	927.87	641.443	1.44654	0.0186412	unknown protein	Unknown
15640	1791.53	3079.04	-1.71867	0.0123946	hypothetical protein	Hypothetical
15650	4107.08	1625.04	2.52737	8.13057e-07	hypothetical protein	Hypothetical
15680	208.695	853.853	-4.09139	0	hypothetical protein	Hypothetical
15730	25.4742	13.0886	1.94629	9.11021e-05	potassium channel	Transport and binding proteins
15750	38.6218	17.5239	2.20395	8.43717e-07	hypothetical protein	Hypothetical
15780	62.5608	38.275	1.63451	0.000833638	twitching mobility protein	Cellular processes	Chemotaxis
15790	208.889	92.7597	2.25194	2.33603e-06	circadian clock protein KaiB homolog	Other categories	Other
15810	80.0568	40.5515	1.9742	3.17501e-05	carboxypeptidase A2 precursor	Other categories	Other
15850	86.5426	45.972	1.88251	3.6794e-05	glutathione S-transferase	Biosynthesis of cofactors, prosthetic groups, and carriers	Thioredoxin, glutaredoxin, and glutathione
15950	262.005	121.276	2.1604	5.03316e-05	heat shock protein 70	Cellular processes	Chaperones
15960	83.766	32.036	2.61475	2.54041e-10	heat shock protein 40	Cellular processes	Chaperones
15970	68.1664	27.7399	2.45734	2.37477e-09	dihydroorotate dehydrogenase	Purines, pyrimidines, nucleosides, and nucleotides	Pyrimidine ribonucleotide biosynthesis
16000	54.4876	222.348	-4.08071	0	2-phosphosulfolactate phosphatase	Other categories	Other
16010	11.3913	18.9028	-1.65941	0.00379628	transposase	Other categories	Transposon-related functions
16140	22.6378	39.96	-1.76519	0.00159763	probable sodium-dependent transporte	Other categories	Other
16220	41.1366	28.6121	1.43773	0.0192332	unknown protein	Unknown
16230	793.478	3171.5	-3.99696	6.83807e-09	light-independent protochlorophyllide reductase iron protein subunit ChlL	Other categories	Other
16240	365.27	1497.29	-4.09913	3.99014e-13	hypothetical protein	Hypothetical
16250	337.752	1137.24	-3.36709	1.39767e-07	light-independent protochlorophyllide reductase subunit ChlN	Biosynthesis of cofactors, prosthetic groups, and carriers	Cobalamin, heme, phycobilin and porphyrin
16280	27.2359	13.2596	2.05405	8.31215e-05	uridine phosphorylase	Other categories	Other
16300	2.73879	0.969095	2.82613	1.90588e-05	hypothetical protein	Hypothetical
16310	605.251	200.08	3.02504	5.09017e-06	hypothetical protein	Hypothetical
16320	794.626	168.74	4.70917	8.44658e-13	hypothetical protein	Hypothetical
16410	44.5061	18.4343	2.41431	0.0161819	unknown protein	Unknown
16590	99.0719	65.6905	1.50816	0.00745498	glucose-6-phosphate isomerase	Energy metabolism	Glycolysis
16600	19.1771	10.8828	1.76215	0.000808792	possible ABC-transporter	Other categories	Other
16690	125.833	62.4748	2.01414	5.52139e-06	histidinol dehydrogenase	Other categories	Other
16710	63.3948	142.394	-2.24615	3.11549e-08	biotin carboxylase	Fatty acid, phospholipid and sterol metabolism
16720	19.8582	36.2953	-1.82772	0.00127864	hypothetical protein	Hypothetical
16760	78.5346	40.7049	1.92936	2.77592e-05	hypothetical protein	Hypothetical
16790	16.8787	28.5355	-1.69062	0.000726854	competence-damage inducible protein CinA homolog	Cellular processes	Transformation
16850	256.928	155.911	1.64791	0.000787713	hypothetical protein	Hypothetical
16860	62.4609	101.214	-1.62044	0.000924078	asparaginase	Energy metabolism	Amino acids and amines
16920	57.0019	156.582	-2.74696	3.45281e-10	superoxide dismutase	Cellular processes	Detoxification
16940	51.9612	98.4556	-1.89479	9.54454e-06	homoserine kinase	Amino acid biosynthesis	Aspartate family
17060	563.194	196.19	2.87066	1.33812e-07	threonine synthase	Amino acid biosynthesis	Aspartate family
17140	52.6556	102.35	-1.94376	3.76609e-06	transposase	Other categories	Transposon-related functions
17200	107.337	58.7559	1.82683	0.000104237	hypothetical protein	Hypothetical
17220	75.0414	126.066	-1.67995	0.0111458	blue-copper-protein-like protein	Other categories	Other
17230	520.957	1010.4	-1.93951	4.61531e-06	hypothetical protein	Hypothetical
17290	224.876	966.524	-4.29803	1.73639e-13	ferredoxin-sulfite reductase	Amino acid biosynthesis	Serine family / Sulfur assimilation
17300	26.4219	16.4443	1.60675	0.00131264	ABC-transporter ATP-binding protein	Transport and binding proteins
17310	186.257	103.125	1.80613	7.06543e-05	peptide methionine sulfoxide reductase	Translation	Protein modification and translation factors
17360	16.6843	8.80393	1.8951	0.000129082	unknown protein	Unknown
17400	36.6236	60.5935	-1.65449	0.00113641	short-chain dehydrogenase/reductase SDR	Other categories	Other
17430	557.447	397.318	1.40302	0.0206899	protein kinase C inhibitor	Regulatory functions
17440	75.2201	41.482	1.81332	7.1483e-05	competence protein ComM homolog	Cellular processes	Transformation
17450	42.9	20.402	2.10274	9.22715e-07	hypothetical protein	Hypothetical
17460	44.4348	23.5095	1.89008	0.00303365	hypothetical protein	Hypothetical
17510	4.58178	2.49217	1.83847	0.00439693	serine/threonine protein kinase with WD40 repeats	Regulatory functions
17560	66.1041	125.558	-1.8994	9.02775e-06	two component transcriptional regulator	Regulatory functions
17590	16.9566	10.5573	1.60615	0.00187315	phosphoenolpyruvate synthase	Other categories	Other
17650	300.22	501.741	-1.67124	0.000970488	hydrogenase accessory protein HupE	Other categories	Hydrogenase
17660	357.035	535.724	-1.50048	0.0183424	hypothetical protein	Hypothetical
17700	47.9446	25.117	1.90885	1.42164e-05	hypothetical protein	Hypothetical
17710	11.6349	20.9876	-1.80385	0.000420326	transposase	Other categories	Transposon-related functions
17720	86.5631	24.8363	3.48535	3.39728e-14	lipoate-protein ligase B	Biosynthesis of cofactors, prosthetic groups, and carriers	Lipoate
17740	101.335	67.2065	1.50782	0.00645566	band 7 protein	Other categories	Other
17770	76.7165	45.238	1.69584	0.000368928	glycosyl transferase group 1	Other categories	Other
17790	320.622	161.766	1.98201	0.00113011	4-alpha-glucanotransferase (EC 2.4.1.25)	Other categories	Other
18060	30.5594	46.6224	-1.52563	0.0106199	transposase	Other categories	Transposon-related functions
18090	1003.34	224.159	4.47602	8.43769e-15	hypothetical protein	Hypothetical
18160	421.131	238.434	1.76624	0.000445694	Mo-dependent nitrogenase-like	Other categories	Other
18250	17.559	30.4884	-1.73634	0.0003928	aldo/keto reductase	Other categories	Other
18260	31.0528	74.2076	-2.38972	1.37164e-08	methionine aminopeptidase	Other categories	Other
18280	240.54	94.1478	2.55492	2.14635e-09	phosphate transport system permease protein	Transport and binding proteins
18290	74.6831	40.7219	1.83398	5.20989e-05	phosphate transport system permease protein	Transport and binding proteins
18300	148.464	82.7925	1.79321	0.000116196	phosphate transport system permease protein	Transport and binding proteins
18310	1363.71	27.6167	49.3799	0	phosphate-binding periplasmic protein	Transport and binding proteins
18340	228.287	37.1572	6.14382	0	phosphate transport ATP-binding protein	Transport and binding proteins
18350	335.031	46.3879	7.22238	0	phosphate transport ATP-binding protein	Transport and binding proteins
18360	351.419	69.332	5.06864	0	phosphate transport system permease protein	Transport and binding proteins
18370	795.646	172.961	4.60015	4.66294e-15	phosphate transport system permease protein PstC homolog	Transport and binding proteins
18380	830.823	38.0854	21.8147	0	phosphate-binding periplasmic protein	Transport and binding proteins
18390	342.334	16.4569	20.8019	0	phosphate transport system substrate-binding protein	Transport and binding proteins
18440	750.01	122.744	6.11036	0	transcriptional regulator	Regulatory functions
18480	118.864	238.901	-2.00987	2.05501e-05	hypothetical protein	Hypothetical
18490	50.2179	23.3444	2.15118	5.88202e-07	hypothetical protein	Hypothetical
18530	134.199	237.549	-1.77012	7.89998e-05	IMP dehydrogenase	Other categories	Other
18590	1844.81	7723.38	-4.18654	0	hypothetical protein	Hypothetical
18620	23.6787	15.1855	1.5593	0.00277857	putative protein phosphatase	Other categories	Other
18630	38.7874	108.731	-2.80326	7.99361e-13	hypothetical protein	Hypothetical
18650	63.1259	124.411	-1.97084	2.88176e-06	Trk system potassium uptake protein TrkA	Other categories	Other
18660	9.73741	17.0518	-1.75116	0.00110211	Trk system potassium uptake protein	Transport and binding proteins
18680	845.271	287.977	2.9352	0.00123967	hypothetical protein	Hypothetical
18690	24.5212	14.801	1.65673	0.00536351	probable tRNA/rRNA methyltransferase	Translation	Aminoacyl tRNA synthetases and tRNA modification
18700	177.442	108.258	1.63907	0.00173725	putative beta-lactamase protein	Other categories	Other
18720	195.991	110.725	1.77007	0.00280983	hypothetical protein	Hypothetical
18740	32.8199	16.6021	1.97685	0.000204377	hypothetical protein	Hypothetical
18750	57.2602	38.438	1.48968	0.0204266	regulatory protein CII	Other categories	Other
18840	57.9788	135.751	-2.34139	4.57124e-09	agmatinase	Other categories	Other
18860	21.1005	91.69	-4.34539	6.19342e-11	putative hydrogenase expression/formation protein HypA	Other categories	Hydrogenase
18870	15.4776	66.5145	-4.29747	0	putative hydrogenase expression/formation protein HypB	Other categories	Hydrogenase
18880	14.6866	32.1807	-2.19116	1.81064e-06	ABC-transporter substrate-binding protein	Transport and binding proteins
18890	7.72162	13.5364	-1.75305	0.0081056	ABC-transporter permease protein	Transport and binding proteins
18910	898.668	3451.83	-3.84105	1.89307e-09	water-soluble carotenoid protein	Other categories	Other
18920	439.875	1537.33	-3.49492	0	hypothetical protein	Hypothetical
18930	190.428	468.464	-2.46006	4.77101e-10	hypothetical protein	Hypothetical
19000	135.281	94.0227	1.43881	0.0136773	hypothetical protein	Hypothetical
19070	136.34	220.051	-1.61399	0.00524137	unknown protein	Unknown
19080	25.9043	44.8955	-1.73313	0.00169364	hypothetical protein	Hypothetical
19100	32.878	50.8132	-1.54551	0.0028701	chorismate synthase	Amino acid biosynthesis	Aromatic amino acid family
19120	17.0313	29.2144	-1.71534	0.00260963	sugar fermentation stimulation protein	Regulatory functions
19140	521.156	330.682	1.576	0.00427071	hypothetical protein	Hypothetical
19190	45.0123	21.8355	2.06143	1.4804e-05	unknown protein	Unknown
19200	12.8138	8.17378	1.56767	0.00277331	unknown protein	Unknown
19220	736.9	2335.43	-3.16926	3.90612e-10	cytochrome b6-f complex iron-sulfur subunit (EC 1.10.99.1)	Photosynthesis and respiration	Cytochrome b6/f complex
19230	643.046	1959.51	-3.04723	2.81712e-07	apocytochrome f	Photosynthesis and respiration	Cytochrome b6/f complex
19270	778.663	323.709	2.40544	5.56357e-05	glutamate--ammonia ligase	Amino acid biosynthesis	Glutamate family / Nitrogen assimilation
19320	21.9769	13.3994	1.64014	0.0064887	alpha/beta fold family hydrolase	Other categories	Other
19370	41.4791	139.763	-3.36948	2.22045e-16	transcriptional regulator	Regulatory functions
19380	27.6988	45.9014	-1.65716	0.00268226	hypothetical protein	Hypothetical
19400	3.21697	9.64281	-2.99748	8.09307e-05	hypothetical protein	Hypothetical
19430	24.8476	36.4273	-1.46603	0.00790984	isoamylase precursor	Other categories	Other
19440	17.98	28.5055	-1.5854	0.0121332	hypothetical protein	Hypothetical
19460	16.2824	66.3785	-4.0767	0	malonyl coenzyme A-acyl carrier protein transacylase	Fatty acid, phospholipid and sterol metabolism
19470	29.8255	123.797	-4.15071	0	3-oxoacyl-[acyl-carrier-protein] synthase III	Fatty acid, phospholipid and sterol metabolism
19480	37.3592	184.998	-4.95187	0	fatty acid/phospholipid synthesis protein PlsX	Fatty acid, phospholipid and sterol metabolism
19530	384.663	113.114	3.40067	1.71196e-12	N-acetyl-gamma-glutamyl-phosphate reductase	Amino acid biosynthesis	Glutamate family / Nitrogen assimilation
19600	152.741	861.887	-5.6428	0	50S ribosomal protein L25	Translation	Ribosomal proteins: synthesis and modification
19610	195.15	1335.42	-6.84304	0	adenylosuccinate synthetase	Purines, pyrimidines, nucleosides, and nucleotides	Purine ribonucleotide biosynthesis
19620	12505.9	5033.72	2.48443	2.10503e-09	hypothetical protein	Hypothetical
19650	37.1097	56.0016	-1.50908	0.00475917	hypothetical protein	Hypothetical
19670	77.0788	26.0236	2.96188	8.1646e-06	hypothetical protein	Hypothetical
19740	8.92226	5.71978	1.5599	0.00841589	two-component sensor histidine kinase	Regulatory functions
19750	85.0154	54.8155	1.55094	0.00358407	two-component response regulator	Regulatory functions
19890	10.8378	5.85499	1.85104	0.00289065	putative type I restriction enzyme specificity protein	Other categories	Other
19930	126.009	65.1069	1.93542	0.0187313	hypothetical protein	Hypothetical
19990	11.9447	5.43714	2.19687	6.55622e-05	bicarbonate transport system substrate-binding protein	Transport and binding proteins
20000	10.2056	3.60838	2.82831	0.00052719	bicarbonate transport system permease protein	Transport and binding proteins
20020	30.0949	15.5192	1.9392	0.000132021	bicarbonate transport system ATP-binding protein	Transport and binding proteins
20050	140.081	51.9411	2.69692	1.92353e-10	hypothetical protein	Hypothetical
20160	4429.46	7063.51	-1.59467	0.00599132	unknown protein	Unknown
20170	2288.09	3549.5	-1.55129	0.00410956	unknown protein	Unknown
20180	611.912	240.727	2.54193	9.08913e-05	glycogen phosphorylase	Central intermediary metabolism	Polysaccharides and glycoproteins
20210	19.1432	72.1415	-3.76852	3.65124e-10	hypothetical protein	Hypothetical
20220	16.0777	77.0079	-4.78973	6.83897e-14	hypothetical protein	Hypothetical
20320	37.7821	19.6717	1.92063	1.25598e-05	serine/threonine kinase	Regulatory functions
20330	8.83733	26.7768	-3.02996	3.91682e-09	transposase	Other categories	Transposon-related functions
20470	29.2088	47.0527	-1.61091	0.000915276	hypothetical protein	Hypothetical
20490	32.9363	54.1609	-1.64441	0.0185314	ABC-transporter ATP-binding protein	Transport and binding proteins
20500	53.011	85.9375	-1.62113	0.000784012	ABC-transporter ATP-binding protein	Transport and binding proteins
20770	40.3066	81.6588	-2.02594	6.54498e-06	ABC-transporter ATP-binding protein	Transport and binding proteins
20780	269.9	419.526	-1.55438	0.0127814	zinc ABC-transporter zinc-binding protein component	Other categories	Other
20800	23.5839	35.2844	-1.49612	0.0064205	transcription-repair coupling factor	DNA replication, restriction, modification, recombination, and repair
20820	26.0257	12.8434	2.02639	2.77535e-05	hypothetical protein	Hypothetical
20980	41.6785	82.6688	-1.98349	3.34327e-06	tryptophan synthase alpha chain	Amino acid biosynthesis	Aromatic amino acid family
21000	59.5415	23.175	2.56921	1.66201e-09	glycosyl transferase family 2	Other categories	Other
21110	22.5115	34.7636	-1.54426	0.00495795	ABC-transporter permease protein	Transport and binding proteins
21130	345.563	1025.14	-2.96658	9.39249e-14	hypothetical protein	Hypothetical
21140	43.0298	10.5107	4.0939	1.53501e-09	AMP-dependent synthetase and ligase	Other categories	Other
21160	14.0667	2.63509	5.33822	4.04565e-13	AMP-dependent synthetase and ligase	Other categories	Other
21180	287.909	24.9947	11.5188	0	glycine amidinotransferase	Other categories	Other
21190	89.3364	10.0323	8.90488	0	unknown protein	Unknown
21290	11.5632	4.51073	2.56349	1.75315e-09	hypothetical protein	Hypothetical
21360	8.1569	2.55886	3.18771	0.00518838	type I restriction enzyme R protein N terminus	Other categories	Other
21460	31.2451	59.0224	-1.88901	1.00355e-05	histidinol dehydrogenase	Amino acid biosynthesis	Aromatic amino acid family
21510	49.4265	29.5129	1.67474	0.00457955	shikimate kinase	Amino acid biosynthesis	Aromatic amino acid family
21600	19554.8	5413.86	3.61199	5.01749e-08	hypothetical protein	Hypothetical
21640	857.874	2546.59	-2.96849	6.29853e-09	phycobilisome core component	Photosynthesis and respiration	Phycobilisome
21650	22.8198	32.4157	-1.42051	0.020632	glutamate 5-kinase	Other categories	Other
21660	28.1854	17.2159	1.63717	0.000849894	single-strand-DNA-specific exonuclease RecJ	Other categories	Other
21670	445.594	250.588	1.77819	0.00640213	hypothetical protein	Hypothetical
21760	35.5743	62.2057	-1.74861	0.000169514	hypothetical protein	Hypothetical
21870	78.6783	41.2234	1.90858	1.78501e-05	type 2 NADH dehydrogenase	Other categories	Other
21960	381.972	168.238	2.27043	9.73702e-07	ABC-2 type transport system permease protein	Transport and binding proteins
21980	110.612	53.0727	2.08416	0.000347337	hypothetical protein	Hypothetical
22010	1332.75	2819.93	-2.11587	2.06674e-07	anion-transporting ATPase	Other categories	Other
22020	119.185	268.741	-2.25482	7.58353e-08	chlorophyll a synthase (EC 2.5.1.62)	Biosynthesis of cofactors, prosthetic groups, and carriers	Cobalamin, heme, phycobilin and porphyrin
22030	79.874	170.138	-2.13008	1.94461e-07	hypothetical protein	Hypothetical
22040	689.826	334.724	2.06088	4.61393e-05	CAB/ELIP/HLIP-related protein	Other categories	Other
22050	12210.8	4578.87	2.66677	1.66511e-10	hypothetical protein	Hypothetical
22330	175.111	89.9862	1.94598	7.43445e-06	hypothetical protein	Hypothetical
22390	182.419	297.563	-1.63121	0.00854002	unknown protein	Unknown
22490	903.276	521.696	1.73142	0.000208698	hypothetical protein	Hypothetical
22570	188.932	80.7418	2.33995	1.38942e-07	cytochrome P450	Other categories	Other
22650	90.3855	55.4463	1.63014	0.00118325	unknown protein	Unknown
22700	249.359	162.027	1.539	0.00798381	hypothetical protein	Hypothetical
22770	156.735	59.9206	2.61571	0.0135888	hypothetical protein	Hypothetical
22790	130.783	66.81	1.95754	1.76691e-05	unknown protein	Unknown
22830	454.904	170.752	2.66412	0.000121643	hypothetical protein	Hypothetical
22850	37.8776	88.73	-2.34255	1.71587e-07	5-aminolevulinate dehydratase	Biosynthesis of cofactors, prosthetic groups, and carriers	Cobalamin, heme, phycobilin and porphyrin
22860	17.1143	303.448	-17.7307	0	GTP cyclohydrolase I	Biosynthesis of cofactors, prosthetic groups, and carriers	Folic acid
22870	199.167	4278.18	-21.4804	0	unknown protein	Unknown
22890	46.5997	14.6744	3.17558	1.16573e-13	chromosomal replication initiator protein DnaA	DNA replication, restriction, modification, recombination, and repair
22910	539.391	47.2427	11.4174	0	protoheme IX farnesyltransferase	Photosynthesis and respiration	Respiratory terminal oxidases
22920	2108.34	244.826	8.61159	0	cytochrome c oxidase subunit XV assembly protein	Other categories	Other
22930	623.234	200.199	3.11307	1.47058e-09	cytochrome c oxidase subunit II	Photosynthesis and respiration	Respiratory terminal oxidases
22940	272.154	79.9482	3.40413	1.49134e-11	cytochrome c oxidase subunit I	Photosynthesis and respiration	Respiratory terminal oxidases
22950	916.636	255.681	3.58508	1.21547e-12	cytochrome c oxidase subunit III	Photosynthesis and respiration	Respiratory terminal oxidases
22960	827.546	297.372	2.78286	0.000306678	hypothetical protein	Hypothetical
22970	116	61.5995	1.88313	0.00360635	isovaleryl-CoA dehydrogenase	Other categories	Other
22980	1321.53	845.013	1.56392	0.0110124	unknown protein	Unknown
23080	117.893	176.17	-1.49432	0.00559598	ABC-transporter ATP-binding protein	Transport and binding proteins
23110	277.644	176.922	1.5693	0.00758908	transposase	Other categories	Transposon-related functions
23140	21.6775	37.0578	-1.70951	0.000343288	probable glycosyl transferase	Other categories	Other
23210	122.88	266.407	-2.16803	7.76146e-08	hypothetical protein	Hypothetical
23230	202.903	371.889	-1.83284	4.28161e-05	N utilization substance protein B homolog	Transcription	RNA synthesis, modification, and DNA transcription
23250	211.403	432.905	-2.04777	5.965e-07	lactoylglutathione lyase	Other categories	Other
23300	4743.96	13046.3	-2.75009	0.000508115	photosystem I subunit II	Photosynthesis and respiration	Photosystem I
23320	33.5364	22.9559	1.46091	0.0202813	hypothetical protein	Hypothetical
23330	113.351	198.573	-1.75184	9.20586e-05	anthranilate synthase component II	Amino acid biosynthesis	Aromatic amino acid family
23360	28.011	9.58803	2.92146	9.3604e-07	hypothetical protein	Hypothetical
23370	20.1439	9.98202	2.01802	2.39156e-06	multidrug efflux transporter	Transport and binding proteins
23480	19.6817	30.1772	-1.53326	0.00299127	DNA mismatch repair protein MutS	Other categories	Other
23490	317.571	810.931	-2.55354	2.62804e-10	photosystem II 11 kDa protein	Photosynthesis and respiration	Photosystem II
23530	286.324	500.8	-1.74907	0.000151809	unknown protein	Unknown
23580	54.1449	34.0901	1.58829	0.00308573	hypothetical protein	Hypothetical
23590	203.672	434.324	-2.13247	3.47904e-05	GTP-binding protein TypA/BipA homolog	Translation	Protein modification and translation factors
23600	714.58	1543.91	-2.16058	0.000174325	ribose-phosphate pyrophosphokinase	Purines, pyrimidines, nucleosides, and nucleotides	Purine ribonucleotide biosynthesis
23860	151.787	67.5251	2.24786	1.15319e-07	fructose-1,6-bisphosphatase	Energy metabolism	Glycolysis
23870	31.3279	77.674	-2.47939	2.41629e-09	hypothetical protein	Hypothetical
23880	33.9514	106.384	-3.13342	8.21565e-15	protein conferring resistance to acetazolamide Zam	Other categories	Drug and analog sensitivity
23890	23.5746	35.4779	-1.50492	0.0114317	hypothetical protein	Hypothetical
23910	527.08	1572.74	-2.98387	1.2701e-13	hypothetical protein	Hypothetical
23920	249.833	988.508	-3.95668	0	hypothetical protein	Hypothetical
23930	104.392	298.406	-2.85851	2.0418e-10	hypothetical protein	Hypothetical
23940	11.6221	6.48501	1.79215	0.00090726	hypothetical protein	Hypothetical
23950	86.4099	23.3656	3.69817	4.44089e-16	hypothetical protein	Hypothetical
23970	38.0691	22.6223	1.68281	0.00110252	hypothetical protein	Hypothetical
24030	22.6393	14.5329	1.5578	0.00539835	putative O-antigen polymerase	Other categories	Other
24040	400.865	160.725	2.4941	3.40191e-09	hypothetical protein	Hypothetical
24050	84.4324	55.2163	1.52912	0.00389804	hypothetical protein	Hypothetical
24060	242.659	396.852	-1.63543	0.00270058	hypothetical protein	Hypothetical
24080	24.7767	38.4964	-1.55373	0.0164324	acetyltransferase	Other categories	Other
24100	96.3099	66.045	1.45825	0.0100721	hypothetical protein	Hypothetical
24110	18649.1	9710.53	1.9205	1.34647e-05	unknown protein	Unknown
24260	228.802	154.508	1.48084	0.00784482	photosystem II oxygen-evolving complex 23K protein PsbP	Photosynthesis and respiration	Photosystem II
24290	107.226	68.3565	1.56863	0.00238596	putative adenine-specific DNA-methyltransferase	Other categories	Other
24300	194.22	506.117	-2.6059	0.000640247	unknown protein	Unknown
24310	80.3606	147.363	-1.83377	2.69225e-05	tryptophanyl-tRNA synthetase	Translation	Aminoacyl tRNA synthetases and tRNA modification
24330	33.154	19.0507	1.7403	0.00273639	hypothetical protein	Hypothetical
24360	26.3846	48.9621	-1.85571	0.000636626	hypothetical protein	Hypothetical
24410	140.07	82.7504	1.69268	0.000443066	N-acetylglutamate kinase	Amino acid biosynthesis	Glutamate family / Nitrogen assimilation
24440	45760.6	268828	-5.87466	8.18349e-10	unknown protein	Unknown
24450	7745.65	55721.8	-7.19395	7.22467e-07	phycocyanin beta subunit	Photosynthesis and respiration	Phycobilisome
24460	7756.39	69078.4	-8.906	1.61889e-07	phycocyanin alpha subunit	Photosynthesis and respiration	Phycobilisome
24480	281.283	1871.2	-6.65238	0	phycobilisome rod linker polypeptide	Photosynthesis and respiration	Phycobilisome
24500	40.1146	22.0105	1.82252	0.000267649	hypothetical protein	Hypothetical
24510	45.827	69.9977	-1.52743	0.00332139	D-alanine--D-alanine ligase	Other categories	Other
24520	61.0432	98.989	-1.62162	0.000909705	hypothetical protein	Hypothetical
24530	89.5497	154.111	-1.72095	0.000228841	heat shock protein DnaJ-like	Cellular processes	Chaperones
24590	9191.41	5234.06	1.75608	0.000284882	hypothetical protein	Hypothetical
24600	5.30165	8.35186	-1.57533	0.0106481	peptidase, S9C (acylaminoacyl-peptidase) family protein	Other categories	Other
24880	74.1024	48.2491	1.53583	0.00386815	tocopherol O-methyltransferase	Fatty acid, phospholipid and sterol metabolism
24990	67.0385	99.4341	-1.48324	0.00790613	GTP-binding protein	Other categories	Other
25010	49.2448	94.0214	-1.90927	6.40973e-06	pleiotropic regulatory protein homolog	Other categories	Other
25020	120.394	504.07	-4.18684	0	hypothetical protein	Hypothetical
25030	558.785	2359.56	-4.22266	2.51361e-11	NAD(P)-dependent glyceraldehyde-3-phosphate dehydrogenase	Photosynthesis and respiration	CO2 fixation
25120	7991.71	25999.1	-3.25326	2.22045e-16	unknown protein	Unknown
25130	20.6244	36.3493	-1.76244	0.000125699	extracellular solute-binding protein	Transport and binding proteins
25140	18.2326	33.6868	-1.84761	0.000147199	ABC-transporter permease protein	Transport and binding proteins
25230	19.0904	11.8096	1.61652	0.00850416	hypothetical protein	Hypothetical
25240	7482	2624.23	2.85112	9.44967e-10	hypothetical protein	Hypothetical
25250	284.921	127.964	2.22657	1.98112e-07	unknown protein	Unknown
25260	8.14036	3.72963	2.18262	1.91046e-06	WD-repeat protein Hat	Other categories	Other
25310	11.8106	19.0436	-1.61242	0.00219456	FHA domain containing protein	Other categories	Other
25360	235.33	114.032	2.06372	7.78242e-06	hypothetical protein	Hypothetical
25370	5100.81	2850.99	1.78914	0.0024838	hypothetical protein	Hypothetical
25410	28.0458	64.8237	-2.31135	1.08448e-07	hypothetical protein YCF53	Hypothetical
25420	52.4768	103.55	-1.97325	2.47827e-06	conserved hypothetical protein	Other categories	Other
25450	267.394	530.162	-1.9827	3.59351e-06	hypothetical protein	Hypothetical
25460	2853.77	4084.73	-1.43135	0.0127559	hypothetical protein	Hypothetical
25600	25.9346	57.1051	-2.20189	4.71491e-08	alanyl-tRNA synthetase	Translation	Aminoacyl tRNA synthetases and tRNA modification
25670	6.53889	1.66164	3.9352	1.87006e-06	hypothetical protein	Hypothetical
25680	23.1817	10.8833	2.13002	1.43246e-06	replicative DNA helicase	Other categories	Other
25690	53.0133	25.4086	2.08643	3.36713e-06	precorrin-4 C11-methyltransferase	Other categories	Other
25700	221.881	114.402	1.93949	8.07296e-06	hypothetical protein	Hypothetical
25710	230.327	119.287	1.93086	2.92867e-05	translation initiation factor	Translation	Protein modification and translation factors
25720	76.2881	26.1389	2.91857	2.23421e-12	deoxyribodipyrimidine photolyase-related protein	Other categories	Other
25730	1222.25	424.788	2.87732	7.78645e-05	unknown protein	Unknown
25740	109.144	56.8981	1.91824	1.46812e-05	hypothetical protein	Hypothetical
25780	279.883	197.936	1.41401	0.0186089	hypothetical protein YCF51	Hypothetical
25820	76.4461	116.66	-1.52604	0.0133062	transcription regulator ExsB homolog	Regulatory functions
25830	112.669	194.126	-1.72298	0.000191225	hypothetical protein	Hypothetical
25850	10.2619	31.0467	-3.02543	4.5687e-10	amino acid ABC-transporter permease protein	Transport and binding proteins
25960	134.375	48.6978	2.75936	0.000651288	hypothetical protein	Hypothetical
26010	14.1966	9.02016	1.57387	0.0186396	allergen V5/Tpx-1 related protein	Other categories	Other
26110	63.8042	111.047	-1.74043	0.00092436	hypothetical protein	Hypothetical
26150	8.31326	1.69205	4.91313	0.0111726	hypothetical protein	Hypothetical
26160	7.34129	22.3394	-3.04298	3.47979e-09	hypothetical protein	Hypothetical
26410	102.986	24.8174	4.14975	0	cell division protein FtsQ	Cellular processes	Cell division
26430	42.2781	63.1624	-1.49397	0.00690298	phosphomethylpyrimidine kinase	Other categories	Other
26540	48.3902	21.1597	2.2869	2.75279e-05	unknown protein	Unknown
26590	58.719	24.939	2.3545	1.03298e-08	hypothetical protein	Hypothetical
26620	14.6887	6.0901	2.4119	0.000148081	unknown protein	Unknown
26640	14.3763	23.0168	-1.60102	0.00174114	menaquinone biosynthesis protein MenD	Biosynthesis of cofactors, prosthetic groups, and carriers	Menaquinone and ubiquinone
26670	8.63886	4.60524	1.87588	0.00545969	hypothetical protein	Hypothetical
26720	6.0547	2.38958	2.53379	4.55e-05	tetratricopeptide protein	Other categories	Other
26730	207.324	17.3053	11.9804	0	hypothetical protein	Hypothetical
26740	8.235	30.7231	-3.7308	0.00571199	unknown protein	Unknown
26770	56.0279	37.0168	1.51358	0.00855883	hypothetical protein	Hypothetical
26780	168.636	298.938	-1.77268	0.000742796	lysyl-tRNA synthetase	Other categories	Other
26790	42967	4761.79	9.02329	1.60715e-10	hypothetical protein	Hypothetical
26800	987.812	445.808	2.21578	0.00104455	AAA famiry ATPase central region	Other categories	Other
26810	4365.02	2384.85	1.83031	0.00357604	hypothetical protein	Hypothetical
26890	244.629	155.95	1.56864	0.00980642	resolvase-like protein	Other categories	Other
26910	118.199	78.0013	1.51535	0.00453769	transposase	Other categories	Transposon-related functions
26920	260.231	460.69	-1.77031	0.00189893	hypothetical protein	Hypothetical
26930	59.4963	102.08	-1.71574	0.0102133	hypothetical protein	Hypothetical
26940	101.122	38.8316	2.60412	0.00118894	PemK-like protein	Other categories	Other
27050	143.173	91.5181	1.56442	0.00688986	L-glutamine:D-fructose-6-P amidotransferase	Central intermediary metabolism	Amino sugars
27160	31.002	17.6629	1.7552	0.000422652	glucokinase	Energy metabolism	Glycolysis
27170	98.0932	191.03	-1.94743	3.43684e-06	hypothetical protein	Hypothetical
27260	17.4452	31.1911	-1.78795	0.00143998	uracil phosphoribosyltransferase	Purines, pyrimidines, nucleosides, and nucleotides	Interconversions and salvage of nucleosides and nucleotides
27270	1389.67	8540.73	-6.14587	0	30S ribosomal protein S21	Translation	Ribosomal proteins: synthesis and modification
27290	57.3242	127.87	-2.23065	1.23243e-07	NADH dehydrogenase subunit 5 NdhF4	Photosynthesis and respiration	NADH dehydrogenase
27310	61.177	31.7696	1.92565	3.73128e-05	hypothetical protein	Hypothetical
27450	119.198	222.075	-1.86308	2.01294e-05	cyanophycinase	Other categories	Adaptations and atypical conditions
27570	176.817	81.4212	2.17163	8.73481e-05	hypothetical protein	Hypothetical
27940	36.7303	53.7394	-1.46308	0.0126257	ABC-2 type transport system permease protein	Transport and binding proteins
27960	249.873	453.659	-1.81556	3.41417e-05	hypothetical protein	Hypothetical
27970	17.9171	28.7415	-1.60414	0.00562834	phycocyanin alpha-subunit phycocyanobilin lyase	Photosynthesis and respiration	Phycobilisome
27980	40.4509	57.1846	-1.41368	0.016619	pyruvate kinase	Energy metabolism	Glycolysis
28030	77.5514	51.874	1.495	0.0111696	hypothetical protein	Hypothetical
28040	236.223	45.679	5.17137	0	hypothetical protein	Hypothetical
28060	39.6817	14.1784	2.79874	2.83475e-11	hypothetical protein	Hypothetical
28080	19.6683	29.8612	-1.51824	0.0145874	hypothetical protein	Hypothetical
28090	152.382	333.122	-2.1861	1.60163e-07	similar to chlorobenzene dioxygenase ferredoxin component	Other categories	Other
28100	133.993	279.531	-2.08616	3.38066e-07	hypothetical protein	Hypothetical
28120	6874.85	3479.5	1.97582	4.95623e-06	hypothetical protein	Hypothetical
28160	598.162	220.932	2.70745	2.16794e-10	hypothetical protein	Hypothetical
28170	71.1738	180.601	-2.53746	1.13149e-10	histidinol-phosphate aminotransferase	Other categories	Other
28220	25.1309	59.8246	-2.38052	7.45821e-07	hypothetical protein	Hypothetical
28280	41.5809	20.7444	2.00444	7.2446e-06	hypothetical protein	Hypothetical
28290	22.1358	13.4716	1.64315	0.0130947	two-component response regulator	Regulatory functions
28300	34.1985	20.4978	1.6684	0.000533578	DNA repair protein RecN	DNA replication, restriction, modification, recombination, and repair
28340	270.635	156.188	1.73275	0.00119567	hypothetical protein	Hypothetical
28370	117.719	16.5152	7.12792	0	hypothetical protein	Hypothetical
28390	1043.77	609.498	1.71251	0.000291769	hypothetical protein	Hypothetical
28430	423.385	193.631	2.18656	1.53059e-05	carbamoyl-phosphate synthase small chain	Energy metabolism	Amino acids and amines
28440	36.1285	65.7418	-1.81967	4.98877e-05	hypothetical protein	Hypothetical
28460	24.2594	14.3653	1.68875	0.00455471	pentapeptide repeat family protein	Other categories	Other
28470	54.2861	11.1969	4.84832	1.4714e-11	hypothetical protein	Hypothetical
28480	25.0341	14.7522	1.69697	0.00940577	hypothetical protein	Hypothetical
28500	8.82175	4.66161	1.89243	0.0012692	serine/threonine protein kinase	Regulatory functions
28530	51.2169	72.8057	-1.42152	0.0148047	major facilitator superfamily protein	Other categories	Other
28540	55.4686	29.8591	1.85768	0.00374509	hypothetical protein	Hypothetical
28560	45.6311	25.5517	1.78583	0.000167847	hypothetical protein	Hypothetical
28660	333.268	529.17	-1.58782	0.00724511	hypothetical protein	Hypothetical
28700	1313.19	741.555	1.77086	0.000106688	hypothetical protein	Hypothetical
28730	83.4951	58.4611	1.42822	0.0180763	hydrophobic amino acid uptake ABC-transporter	Other categories	Other
28890	1373.45	2551.23	-1.85753	2.40536e-05	unknown protein	Unknown
28940	50.3784	129.502	-2.57059	6.16125e-11	photosystem I biogenesis protein BtpA	Photosynthesis and respiration	Photosystem I
28950	474.567	784.758	-1.65363	0.0124689	hypothetical protein	Hypothetical
28960	372.264	615.248	-1.65272	0.0100521	ATP-dependent RNA helicase	Other categories	Other
28970	78.4723	158.78	-2.02339	6.06597e-05	hypothetical protein	Hypothetical
28980	49.0899	75.9343	-1.54684	0.00285196	hypothetical protein	Hypothetical
29020	384.276	236.434	1.6253	0.00622526	probable glycosyl transferase	Other categories	Other
29040	12.2303	25.0526	-2.0484	5.84523e-07	adenine specific DNA methyltransferase	Other categories	Other
29130	65.8047	651.954	-9.90741	1.35511e-07	hypothetical protein	Hypothetical
29180	59.7707	11.4332	5.22782	3.39537e-11	CsbD-like protein	Other categories	Other
29190	910.139	202.364	4.49753	9.08707e-09	CsbD-like protein	Other categories	Other
29230	4.28672	7.89256	-1.84117	0.00770652	transposase	Other categories	Transposon-related functions
29250	104.294	71.0348	1.46821	0.0142176	hypothetical protein	Hypothetical
29460	8.82115	5.58717	1.57882	0.00650639	hypothetical protein	Hypothetical
29500	62.0255	86.973	-1.40221	0.0206379	hypothetical protein	Hypothetical
29510	416.302	782.896	-1.8806	1.07574e-05	hypothetical protein	Hypothetical
29520	631.548	1256.4	-1.9894	0.000466585	unknown protein	Unknown
29670	23.6197	40.1875	-1.70144	0.00026961	transposase	Other categories	Transposon-related functions
29890	216.55	85.3224	2.53802	7.13001e-10	hypothetical protein	Hypothetical
29900	131.09	194.773	-1.4858	0.00759565	GDP-fucose synthetase	Cell envelope	Surface polysaccharides, lipopolysaccharides and antigens
29980	222.527	141.09	1.5772	0.00265379	transposase	Other categories	Transposon-related functions
30000	255.978	162.008	1.58003	0.0086093	resolvase-like protein	Other categories	Other
30020	698.42	5765.47	-8.25502	1.33227e-15	fructose-1,6-/sedoheptulose-1,7-bisphosphatase	Other categories	Other
30030	49.1603	14.3671	3.42173	3.99902e-08	hypothetical protein	Hypothetical
30040	501.91	191.419	2.62205	6.42931e-10	hypothetical protein	Hypothetical
30060	3422.46	8901.24	-2.60083	0.000115192	photosystem II protein PsbY	Photosynthesis and respiration	Photosystem II
30070	15.8508	24.4223	-1.54076	0.00541764	FAD linked oxidase-like protein	Other categories	Other
30090	50.0672	231.193	-4.61765	0	adenylosuccinate lyase	Purines, pyrimidines, nucleosides, and nucleotides	Purine ribonucleotide biosynthesis
30190	113.796	6.82411	16.6756	0	hypothetical protein	Hypothetical
30210	2360.26	639.288	3.69201	0	unknown protein	Unknown
30230	123.012	63.9573	1.92335	0.00258288	peptidase	Other categories	Other
30290	532.089	308.23	1.72627	0.00209116	hypothetical protein	Hypothetical
30320	32.7484	46.4467	-1.41829	0.0151612	transposase	Other categories	Transposon-related functions
30430	29.8908	43.9571	-1.47059	0.00739719	L-threonine deaminase	Other categories	Other
30550	272.336	487.563	-1.7903	0.00998333	uridine monophosphate kinase	Purines, pyrimidines, nucleosides, and nucleotides	Pyrimidine ribonucleotide biosynthesis
30600	25.9522	11.5179	2.25321	8.52542e-08	serine/threonine protein kinase	Regulatory functions
30650	64.0153	39.9047	1.6042	0.0100635	hypothetical protein	Hypothetical
30700	30.579	19.6352	1.55736	0.00266105	hypothetical protein	Hypothetical
30710	55.7163	33.1185	1.68233	0.000507766	hypothetical protein	Hypothetical
30720	48.6716	30.6672	1.58709	0.00413545	hypothetical protein	Hypothetical
30800	39.3255	24.9364	1.57703	0.0117004	hypothetical protein	Hypothetical
30860	40.5416	23.8133	1.70248	0.000564314	CRISPR-associated protein Cas1	Other categories	Other
31180	120.177	82.1598	1.46272	0.00959465	tetratricopeptide repeat protein	Other categories	Other
31210	463.526	240.385	1.92827	0.000111394	virulence-associated protein VapB-like protein	Other categories	Other
31220	110.376	46.2835	2.38478	2.61101e-07	virulence-associated protein VapC-like protein	Regulatory functions
31240	10.6942	5.88676	1.81665	0.00356159	glycosyl transferase family 2	Other categories	Other
31260	14.6603	9.46627	1.54869	0.0141837	hypothetical protein	Hypothetical
31270	64.1045	25.4402	2.51981	9.19726e-10	S-layer region-like precursor	Other categories	Other
31280	27.8908	18.2288	1.53004	0.00374443	copper-transporting P-type ATPase PacS	Transport and binding proteins
31290	145.482	320.245	-2.20127	4.00355e-07	uroporphyrinogen decarboxylase	Biosynthesis of cofactors, prosthetic groups, and carriers	Cobalamin, heme, phycobilin and porphyrin
31300	29.724	46.8623	-1.57658	0.00246102	NAD-dependent epimerase/dehydratase	Other categories	Other
31310	18.7203	55.0379	-2.94001	1.69198e-13	ABC-transporter ATP-binding protein	Transport and binding proteins
31330	24.9516	95.0958	-3.81121	5.9952e-15	adenylylsulfate kinase	Amino acid biosynthesis	Serine family / Sulfur assimilation
31370	43.1347	15.2147	2.83507	1.25806e-07	dephospho-CoA kinase	Other categories	Other
31380	310.827	98.5638	3.15356	9.10605e-13	phosphoribosyl aminoidazole succinocarboxamide synthetase	Purines, pyrimidines, nucleosides, and nucleotides	Purine ribonucleotide biosynthesis
31400	324.199	111.658	2.9035	2.27523e-10	hypothetical protein	Hypothetical
31430	68.8721	107.862	-1.56612	0.00298781	threonyl-tRNA synthetase	Translation	Aminoacyl tRNA synthetases and tRNA modification
31480	35.7464	59.6721	-1.66932	0.000530038	aminopeptidase	Translation	Degradation of proteins, peptides, and glycopeptides
31510	14.917	6.54769	2.27821	7.88202e-05	sulfate transport system ATP-binding protein	Transport and binding proteins
31520	27.6272	9.61652	2.87289	1.25403e-07	sulfate transport system permease protein	Transport and binding proteins
31530	80.3624	21.5833	3.72336	2.22045e-16	sulfate transport system permease protein	Transport and binding proteins
31540	192.744	55.7899	3.45482	7.85572e-12	hypothetical protein	Hypothetical
31560	50.1999	164.004	-3.26702	4.44089e-16	hypothetical protein	Hypothetical
31570	24.9309	55.4343	-2.22352	1.15336e-06	ribonuclease III	Transcription	Degradation of RNA
31590	72.3086	359.349	-4.96966	3.01981e-14	threonyl-tRNA synthetase	Translation	Aminoacyl tRNA synthetases and tRNA modification
31600	24.9062	67.4734	-2.7091	3.21259e-09	cobalamin synthesis protein cobW homolog	Biosynthesis of cofactors, prosthetic groups, and carriers	Cobalamin, heme, phycobilin and porphyrin
31630	133.113	234.043	-1.75823	0.0187023	hypothetical protein	Hypothetical
31650	49.2016	102.511	-2.08349	1.72984e-06	hypothetical protein	Hypothetical
31670	11.8665	22.3455	-1.88307	0.000282409	probable methyltransferase	Fatty acid, phospholipid and sterol metabolism
31680	74.6675	179.435	-2.40312	0.00013698	hypothetical protein	Hypothetical
31690	27.1544	69.9646	-2.57655	5.66085e-11	ferrous iron transport protein B	Other categories	Other
31700	29.0661	100.078	-3.44312	1.04361e-14	ferrous iron transport protein A	Other categories	Other
31720	21.2427	13.0042	1.63353	0.000933914	two-component hybrid sensor and regulator	Regulatory functions
31770	3.89567	7.55085	-1.93827	0.0040778	hypothetical protein	Hypothetical
31780	43.9449	66.7567	-1.5191	0.00378613	N-acetylornithine aminotransferase	Other categories	Other
31800	10072.6	21524.7	-2.13696	0.00042242	photosystem I reaction center subunit IV	Photosynthesis and respiration	Photosystem I
31810	82.6921	57.3775	1.44119	0.0150807	hypothetical protein	Hypothetical
31840	9.82764	6.15817	1.59587	0.0115901	unknown protein	Unknown
31860	132.53	64.3857	2.05838	0.00453078	hypothetical protein	Hypothetical
31880	804.076	315.374	2.5496	9.93651e-10	Mo-dependent nitrogenase-like	Other categories	Other
31960	73.5051	129.849	-1.76653	0.000510467	preprotein translocase SecA subunit	Cellular processes	Protein and peptide secretion
32000	1956.97	4744.69	-2.42451	1.79422e-09	50S ribosomal protein L28	Translation	Ribosomal proteins: synthesis and modification
32010	2639.97	5479.62	-2.07564	1.53597e-05	photosystem I reaction center subunit X	Photosynthesis and respiration	Photosystem I
32020	29.2739	13.2753	2.20514	1.15759e-06	amino-acid ABC-transporter permease protein	Transport and binding proteins
32030	362.45	139.084	2.60598	1.59277e-09	unknown protein	Unknown
32050	112.516	70.7486	1.59036	0.00227103	hypothetical protein	Hypothetical
32060	685.786	294.374	2.32964	3.54901e-06	unknown protein	Unknown
32070	103.552	62.9126	1.64597	0.002815	cytidine deaminase	Other categories	Other
32100	590.456	171.26	3.44772	8.31206e-11	FAD dependent oxidoreductase	Other categories	Other
32110	4499.65	1222.7	3.68009	1.44571e-11	hypothetical protein	Hypothetical
32160	5296.35	14253.4	-2.69117	8.81059e-06	unknown protein	Unknown
32170	585.758	1555.5	-2.65553	1.46618e-06	RNA binding protein	Translation	Nucleoproteins
32180	1236.27	4449.45	-3.59909	4.44089e-16	hypothetical protein	Hypothetical
32200	94.3033	42.6964	2.20869	2.43138e-06	hypothetical protein	Hypothetical
32210	3682.19	7940.79	-2.15654	1.82585e-07	photosystem II reaction center protein Z	Photosynthesis and respiration	Photosystem II
32220	211.429	298.919	-1.4138	0.0185172	riboflavin synthase beta subunit	Biosynthesis of cofactors, prosthetic groups, and carriers	Riboflavin
32260	67.1496	41.2435	1.62813	0.000911085	gamma-glutamyl phosphate reductase	Other categories	Other
32280	26.8899	16.8534	1.59552	0.00732131	hypothetical protein	Hypothetical
32340	12.1517	28.8226	-2.3719	4.90323e-06	similar to Zn-dependent protease precursor	Other categories	Other
32350	167.446	973.059	-5.81118	0	preprotein translocase SecG subunit	Cellular processes	Protein and peptide secretion
32370	469.721	168.928	2.7806	2.98378e-07	2,3-bisphosphoglycerate-independent phosphoglycerate mutase	Energy metabolism	Glycolysis
32380	108.892	49.0427	2.22035	8.74059e-08	phosphate-binding protein PstS homolog	Transport and binding proteins
32430	830.313	4203	-5.06195	0	30S ribosomal protein S4	Translation	Ribosomal proteins: synthesis and modification
32440	312.348	103.521	3.01724	3.24629e-13	hypothetical protein	Hypothetical
32470	1567.99	4518.98	-2.88202	0.000103428	fructose-bisphosphate aldolase class II	Energy metabolism	Glycolysis
32480	109.054	155.256	-1.42366	0.0189913	carboxyl-terminal processing protease	Translation	Degradation of proteins, peptides, and glycopeptides
32490	121.149	229.825	-1.89704	3.97362e-05	periplasmic binding protein	Other categories	Other
32500	17.7151	35.116	-1.98226	1.42507e-05	transposase	Other categories	Transposon-related functions
32610	12.1411	4.7267	2.56862	8.1825e-09	DNA methylase	Other categories	Other
32630	59.2852	38.9453	1.52227	0.0167106	hypothetical protein	Hypothetical
32650	1438.07	2744.96	-1.90878	0.000282357	unknown protein	Unknown
32660	336.683	632.935	-1.87991	0.000525111	molybdopterin biosynthesis protein MoeB	Biosynthesis of cofactors, prosthetic groups, and carriers	Molybdopterin
32690	52.5082	31.8956	1.64625	0.00116419	acetyl-CoA synthetase	Other categories	Other
32940	105.71	66.377	1.59257	0.00450827	protein-tyrosine kinase	Other categories	Other
32950	13.0574	20.3458	-1.55818	0.00492532	deoxyribodipyrimidine photolyase	DNA replication, restriction, modification, recombination, and repair
32960	71.9041	220.19	-3.06227	8.65974e-15	quinolinate synthetase	Biosynthesis of cofactors, prosthetic groups, and carriers	Quinolinate
32980	118.681	253.099	-2.1326	3.82802e-06	hypothetical protein	Hypothetical
32990	1404.36	5167.4	-3.67954	8.49506e-06	photosystem II core light harvesting protein PsbB	Photosynthesis and respiration	Photosystem II
33000	61162.3	100886	-1.64948	0.000603876	photosystem II reaction center protein J	Photosynthesis and respiration	Photosystem II
33010	16839.8	30599.9	-1.81712	0.00767002	photosystem II reaction center protein L	Photosynthesis and respiration	Photosystem II
33020	36365.4	74631	-2.05225	0.00465709	photosystem II cytochrome b559 beta subunit	Photosynthesis and respiration	Photosystem II
33030	5832.12	12832.3	-2.20028	1.3142e-05	photosystem II cytochrome b559 alpha subunit	Photosynthesis and respiration	Photosystem II
33040	885.48	1813.2	-2.0477	1.38702e-05	hypothetical protein	Hypothetical
33050	935.741	4633.21	-4.95138	4.0694e-06	hypothetical protein	Hypothetical
33060	371.522	1286.53	-3.46286	1.24345e-14	hypothetical protein	Hypothetical
33070	212.315	806.554	-3.79886	0	membrane-associated rubredoxin	Fatty acid, phospholipid and sterol metabolism
33380	7.50989	2.82284	2.6604	0.00333767	hypothetical protein	Hypothetical
33550	267.052	150.707	1.77199	0.000261319	squalene/phytoene synthase	Other categories	Other
33560	1737.2	2956.48	-1.70187	0.00852341	cytochrome b6-f complex subunit 4	Photosynthesis and respiration	Cytochrome b6/f complex
33570	1236.81	2733.28	-2.20994	0.000161609	cytochrome b6	Photosynthesis and respiration	Cytochrome b6/f complex
33590	119.6	82.7298	1.44567	0.0194861	hypothetical protein	Hypothetical
33630	27.8711	12.422	2.24369	2.10791e-05	hypothetical protein	Hypothetical
33680	17.7667	7.9763	2.22744	0.0155491	hypothetical protein	Hypothetical
33720	287.148	476.113	-1.65808	0.000680477	hypothetical protein	Hypothetical
33870	79.2043	137.376	-1.73445	0.00012434	putative peptidase	Other categories	Other
33890	47.8228	74.173	-1.551	0.00291257	putative proteasome-type protease	Other categories	Other
33900	45.0089	68.4771	-1.52141	0.00460252	3-oxoacyl-[acyl-carrier protein] reductase	Fatty acid, phospholipid and sterol metabolism
33910	67.1409	99.5884	-1.48327	0.00619432	hypothetical protein	Hypothetical
33970	43.9806	101.869	-2.31623	1.5565e-07	excinuclease ABC subunit A	DNA replication, restriction, modification, recombination, and repair
33990	33.8423	70.7283	-2.08994	4.65743e-06	peptidase M22, glycoprotease	Other categories	Other
34000	74.0838	33.3051	2.2244	1.20824e-07	aldose 1-epimerase	Other categories	Other
34290	27.8873	50.2001	-1.80011	5.39949e-05	transposase	Other categories	Transposon-related functions
34460	1480.27	408.685	3.62203	5.99502e-08	ferrochelatase	Other categories	Other
34620	49.1079	287.439	-5.85321	0	omega 3 acyl-lipid desaturase	Fatty acid, phospholipid and sterol metabolism
34630	26.9596	15.0737	1.78852	0.000395749	DNA cytosine methylase	Other categories	Other
34680	191.843	60.4514	3.17351	0.000170457	unknown protein	Unknown
34750	5.63575	3.13593	1.79715	0.0185167	hypothetical protein	Hypothetical
34870	892.734	25.0568	35.6284	0	putative phosphoketolase	Other categories	Other
34890	3631.87	426.53	8.51492	2.88658e-14	glyceraldehyde 3-phosphate dehydrogenase	Photosynthesis and respiration	CO2 fixation
34900	1087.83	205.257	5.29984	8.43769e-15	hypothetical protein	Hypothetical
34910	120.363	28.8495	4.1721	1.70176e-07	aminomethyltransferase	Other categories	Other
34930	28.0418	53.1218	-1.89438	0.00788588	NUDIX hydrolase	Other categories	Other
34940	77.4217	132.473	-1.71106	0.00269586	probable nicotinate-nucleotide adenylyltransferase	Other categories	Other
34970	108.443	58.7559	1.84565	0.000162391	hypothetical protein	Hypothetical
35000	21.0994	8.46123	2.49366	0.000319758	hypothetical protein	Hypothetical
35010	183.857	71.3401	2.57719	1.55657e-09	hypothetical protein	Hypothetical
35020	250.268	115.325	2.17011	4.20386e-05	pentapeptide repeat family protein	Other categories	Other
35030	93.5501	49.5167	1.88926	0.00156251	hypothetical protein	Hypothetical
35050	84.6292	44.2205	1.9138	2.16211e-05	hypothetical protein	Hypothetical
35060	50.6114	35.2559	1.43554	0.0161577	hypothetical protein	Hypothetical
35070	204.363	78.6349	2.59888	8.95738e-08	glycogen operon protein GlgX homolog	Other categories	Other
35080	522.19	266.745	1.95764	7.5064e-05	hypothetical protein	Hypothetical
35130	1750.56	3589.4	-2.05043	9.79621e-05	transcriptional regulator AbrB	Regulatory functions
35150	12.5264	22.8147	-1.82133	0.0187803	putative HTH-type transcriptional regulator	Other categories	Other
35180	517.921	274.452	1.88711	0.0190473	unknown protein	Unknown
35390	140.969	58.9075	2.39306	1.68454e-08	aspartate aminotransferase	Amino acid biosynthesis	Aspartate family
35400	221.965	128.291	1.73017	0.000274293	unknown protein	Unknown
35480	11.5495	4.73784	2.43771	0.00101349	hypothetical protein	Hypothetical
35510	46.3227	134.094	-2.89478	2.91656e-12	phenylalanyl-tRNA synthetase	Translation	Aminoacyl tRNA synthetases and tRNA modification
35570	52.4078	27.004	1.94074	0.0207828	hypothetical protein	Hypothetical
35580	157.224	45.687	3.44133	9.79338e-09	hypothetical protein	Hypothetical
35590	161.425	60.7504	2.65718	1.76595e-06	hypothetical protein	Hypothetical
35610	24.2119	8.48329	2.85407	0.00108821	hypothetical protein	Hypothetical
35640	80.764	52.1246	1.54944	0.00445267	hypothetical protein	Hypothetical
35700	946.101	465.539	2.03227	0.000160671	hypothetical protein	Hypothetical
35820	93.7566	49.73	1.88531	2.27903e-05	major facilitator superfamily protein	Other categories	Other
35830	2183.49	971.59	2.24734	0.000163365	thioredoxin peroxidase	Cellular processes	Detoxification
36000	3052.54	6153.31	-2.0158	2.79077e-06	unknown protein	Unknown
36020	8.57293	34.3833	-4.01068	3.86418e-11	N-(5'-phosphoribosyl)anthranilate isomerase (EC 5.3.1.24)	Amino acid biosynthesis	Aromatic amino acid family
36030	195.722	564.173	-2.88252	2.83573e-12	GTP cyclohydrolase I	Biosynthesis of cofactors, prosthetic groups, and carriers	Folic acid
36040	117.763	471.195	-4.00121	0	short-chain dehydrogenase/reductase	Other categories	Other
36100	286.397	846.809	-2.95677	6.91103e-07	hypothetical protein	Hypothetical
36110	48.9302	19.111	2.56032	1.32314e-09	probable glycosyl transferase	Other categories	Other
36120	30.0129	11.1365	2.695	1.89512e-09	PxcA protein	Biosynthesis of cofactors, prosthetic groups, and carriers	Cobalamin, heme, phycobilin and porphyrin
36130	111.688	39.2349	2.84665	2.34503e-09	RND multidrug efflux transporter	Other categories	Other
36160	62.1024	30.0584	2.06606	1.11798e-06	eukaryotic Na+/H+ exchanger	Other categories	Other
36170	53.6425	29.8748	1.79558	0.000186685	ABC-transporter ATP-binding protein	Transport and binding proteins
36180	29.3817	11.4647	2.5628	0.000545618	hypothetical protein	Hypothetical
36230	29.8744	10.5194	2.83993	1.69993e-09	sugar transferase	Other categories	Other
36250	48.5617	26.2326	1.8512	0.00213322	glucose dehydrogenase-B	Other categories	Other
36290	44.1868	20.7597	2.12849	0.0027029	glucose dehydrogenase-B	Other categories	Other
36340	27.1317	131.038	-4.8297	0.00183223	unknown protein	Unknown
36430	199.36	117.812	1.69219	0.00180727	hypothetical protein	Hypothetical
36460	5.05266	2.13908	2.36207	0.00952551	UDP-glucose:tetrahydrobiopterin glucosyltransferase (EC 2.4.1.-)	Energy metabolism	Sugars
36470	38.1249	20.2289	1.88467	3.50687e-05	hypothetical protein	Hypothetical
36490	6158.65	12883	-2.09185	0.00372836	photosystem II 12 kDa extrinsic protein	Photosynthesis and respiration	Photosystem II
36510	2069.35	858.403	2.4107	4.30447e-05	peroxiredoxin	Other categories	Other
36580	160.264	229.811	-1.43395	0.0159716	beta-type carbonic anhydrase	Other categories	Other
36590	572.039	3891.94	-6.80363	0	50S ribosomal protein L19	Translation	Ribosomal proteins: synthesis and modification
36600	255.836	1163.89	-4.54936	0.000700499	preprotein translocase SecE subunit	Cellular processes	Protein and peptide secretion
36610	196.015	875.261	-4.46528	0	transcription antitermination protein NusG	Regulatory functions
36620	142.368	1063.34	-7.46895	0	50S ribosomal protein L11	Translation	Ribosomal proteins: synthesis and modification
36630	23.9426	591.092	-24.6879	0	50S ribosomal protein L1	Translation	Ribosomal proteins: synthesis and modification
36700	40.2671	26.3593	1.52762	0.00617422	hypothetical protein	Hypothetical
36750	27.8631	10.6387	2.61903	1.03423e-09	pyruvate decarboxylase isozyme 1	Other categories	Other
36860	24.6372	14.6025	1.68719	0.00106556	similar to flotillin	Other categories	Other
36870	123.691	38.0337	3.25214	4.75336e-10	mannose-6-phosphate isomerase	Energy metabolism	Sugars
36880	146.82	75.3413	1.94873	8.02047e-06	bifunctional cobalamin biosynthesis protein CobP	Biosynthesis of cofactors, prosthetic groups, and carriers	Cobalamin, heme, phycobilin and porphyrin
36890	197.758	109.293	1.80943	8.6823e-05	probable methyltransferase	Other categories	Other
36930	21.1099	9.14863	2.30744	6.19746e-08	hypothetical protein	Hypothetical
36950	17.6172	25.6593	-1.45649	0.0129717	hypothetical protein	Hypothetical
37030	50.2984	27.7137	1.81493	0.000363623	hypothetical protein	Hypothetical
37130	59.9611	33.5418	1.78765	0.00503228	eight transmembrane protein EpsH	Other categories	Other
37150	84.3884	47.9028	1.76166	0.000143004	polysaccharide export protein	Other categories	Other
37190	49.945	278.627	-5.57868	0	putative arsenical pump-driving ATPase	Other categories	Drug and analog sensitivity
37210	13.1967	20.6866	-1.56756	0.0141019	hypothetical protein	Hypothetical
37270	69.0933	123.189	-1.78294	0.00012657	aspartyl-tRNA synthetase	Other categories	Other
37330	39.3614	6.76522	5.8182	5.39014e-06	hypothetical protein	Hypothetical
37340	30.6785	20.8813	1.46919	0.00978779	RND multidrug efflux transporter	Other categories	Other
37350	20.6799	43.2038	-2.08917	9.51834e-06	aldo/keto reductase	Other categories	Other
37370	28.8101	17.6172	1.63534	0.00364663	unknown protein	Unknown
37380	357.732	124.228	2.87964	4.70057e-11	hypothetical protein	Hypothetical
37390	661.925	214.297	3.08882	1.54908e-10	probable ribosomal large subunit pseudouridine synthase B	Translation	Ribosomal proteins: synthesis and modification
37440	1.0981	0.282215	3.89101	0.00127162	WD-repeat protein	Other categories	Other
37480	28.2805	14.9938	1.88615	8.40069e-05	two-component hybrid sensor and regulator	Regulatory functions
37500	16.7657	5.89817	2.84253	2.79932e-09	hypothetical protein	Hypothetical
37530	33.7526	49.4471	-1.46499	0.00809706	DNA polymerase III alpha subunit	DNA replication, restriction, modification, recombination, and repair
37550	7625.4	3432.66	2.22143	2.55235e-05	hypothetical protein	Hypothetical
37580	230147	86200.9	2.66989	0.0045327	gas vesicle protein GvpAI	Other categories	Other
37600	674490	158630	4.25197	0.000489744	gas vesicle protein GvpAIII	Other categories	Other
37660	1907.27	3271.22	-1.71513	0.00673551	gas vesicle protein GvpK	Other categories	Other
37670	1117.12	1883.53	-1.68606	0.0109306	gas vesicle protein GvpF	Other categories	Other
37680	1705.15	3042.4	-1.78424	0.000111049	gas vesicle protein GvpG	Other categories	Other
37710	157.59	244.508	-1.55155	0.0107082	ATPase GET3	Other categories	Other
37760	37.8967	68.141	-1.79807	5.30966e-05	putative glutaminase	Other categories	Other
37770	2131.24	3307.5	-1.55191	0.0162424	hypothetical protein	Hypothetical
37780	20.2039	30.8888	-1.52885	0.0100383	shikimate 5-dehydrogenase (EC 1.1.1.25)	Amino acid biosynthesis	Aromatic amino acid family
37810	12.6646	8.31019	1.52398	0.0188408	methyltransferase type 11	Other categories	Other
37820	265.305	144.389	1.83743	0.000643139	beta-lactamase-like protein	Other categories	Other
37850	16.5729	40.8094	-2.46242	6.77568e-09	hypothetical protein	Hypothetical
37860	18.4481	31.1037	-1.68601	0.0031841	hypothetical protein	Hypothetical
37870	41.7072	273.096	-6.54793	0	hypothetical protein	Hypothetical
37900	4.54893	8.9027	-1.9571	0.00241888	transposase	Other categories	Transposon-related functions
37940	64.3752	22.8229	2.82064	1.86799e-11	amino acid ABC-transporter permease protein	Transport and binding proteins
38000	49.0457	99.6853	-2.0325	9.88434e-07	Na+/H+ antiporter	Transport and binding proteins
38010	4.34462	7.9975	-1.84078	0.00457253	transposase	Other categories	Transposon-related functions
38140	421.158	48.9065	8.61149	0	pyruvate-flavodoxin oxidoreductase	Photosynthesis and respiration	Soluble electron carriers
38150	350.028	57.59	6.07793	0	dihydroorotate dehydrogenase	Other categories	Other
38160	141.696	24.8392	5.70453	0	phosphofructokinase	Energy metabolism	Glycolysis
38200	61.1898	8.24457	7.42183	0.0153868	YcfA family protein	Other categories	Other
38240	5.91372	2.93422	2.01543	0.000114978	WD-repeat protein	Other categories	Other
38320	46.7035	82.4777	-1.76599	7.1687e-05	N-acyl-L-amino acid amidohydrolase	Amino acid biosynthesis	Glutamate family / Nitrogen assimilation
38350	103.604	68.1469	1.5203	0.00438319	orotidine 5' monophosphate decarboxylase	Purines, pyrimidines, nucleosides, and nucleotides	Pyrimidine ribonucleotide biosynthesis
38390	373.532	163.834	2.27994	3.92904e-08	hypothetical protein	Hypothetical
38400	43.386	21.9647	1.97526	9.55571e-06	putative translation initiation factor EIF-2b subunit 1	Translation	Protein modification and translation factors
38450	1253.59	2545.79	-2.0308	0.00332988	phosphoribulokinase	Photosynthesis and respiration	CO2 fixation
38500	19.1513	10.0474	1.9061	6.35253e-05	hypothetical protein	Hypothetical
38510	52.7997	27.2269	1.93925	0.000138269	hypothetical protein	Hypothetical
38520	23.1211	10.3928	2.22472	0.000969469	hypothetical protein	Hypothetical
38710	38.9378	25.3828	1.53402	0.00391423	probable chloride channel protein	Transport and binding proteins
38720	10.229	18.5437	-1.81286	0.0078536	hypothetical protein	Hypothetical
38770	1695.83	3235.88	-1.90814	1.52756e-05	unknown protein	Unknown
38790	118.299	204.898	-1.73203	0.000237831	probable glycosyl transferase	Other categories	Drug and analog sensitivity
38820	141.645	76.954	1.84065	0.000783122	phosphoenolpyruvate carboxylase	Energy metabolism	Pyruvate and acetyl-CoA metabolism
38840	681.182	381.353	1.78622	8.74708e-05	septum site-determining protein MinE	Cellular processes	Cell division
38890	1073.16	8.84892	121.276	0	hypothetical protein	Hypothetical
38900	199.226	137.299	1.45104	0.0201159	hypothetical protein	Hypothetical
39060	150.736	327.536	-2.17291	3.23953e-07	single-stranded DNA-binding protein	DNA replication, restriction, modification, recombination, and repair
39080	25.4127	12.76	1.99159	0.00030137	rod shape-determining protein MreC	Other categories	Other
39090	22.5679	14.9584	1.50871	0.00498695	penicillin-binding protein	Other categories	Drug and analog sensitivity
39110	146.673	308.703	-2.1047	8.70381e-07	probable branched-chain amino acid aminotransferase	Amino acid biosynthesis	Branched chain family
39130	24.3285	68.0003	-2.79509	1.03295e-12	circadian clock protein KaiC homolog	Other categories	Other
39150	17.5051	30.2171	-1.72619	0.00149108	extracellular solute-binding protein	Transport and binding proteins
39160	21.5624	50.1375	-2.32523	4.4003e-09	DNA polymerase III alpha subunit	DNA replication, restriction, modification, recombination, and repair
39170	3766.05	23155	-6.14835	0	unknown protein	Unknown
39250	152.457	68.8416	2.21461	1.59452e-07	hypothetical protein	Hypothetical
39300	239.229	143.445	1.66774	0.000754903	hypothetical protein	Hypothetical
39530	224.326	324.119	-1.44486	0.0140237	hypothetical protein	Hypothetical
39600	685.68	1134.48	-1.65453	0.0130343	unknown protein	Unknown
39640	21.2012	8.50187	2.49371	5.72961e-08	ATP-dependent DNA helicase RecQ	Other categories	Other
39660	322.989	221.801	1.45621	0.0117196	putative metalloprotease	Other categories	Other
39670	277.683	139.36	1.99256	3.47819e-06	diacylglycerol kinase	Fatty acid, phospholipid and sterol metabolism
39700	64.0276	181.815	-2.83963	8.11573e-13	phycocyanin operon protein W	Photosynthesis and respiration	Phycobilisome
39750	288.532	201.145	1.43445	0.0144333	hypothetical protein	Hypothetical
39820	15.7431	10.5381	1.49392	0.0106488	ABC-transporter ATP-binding protein	Transport and binding proteins
39830	31.1371	20.9674	1.48502	0.0100856	hypothetical protein	Hypothetical
39910	1.47774	0.517811	2.85382	0.0153183	GUN4-like protein	Other categories	Other
39930	40.5656	20.9632	1.93509	0.000127389	hypothetical protein	Hypothetical
39950	103.284	172.823	-1.67328	0.00151385	unknown protein	Unknown
39980	10.0019	6.15979	1.62374	0.008852	probable helicase protein	Other categories	Other
40000	27.0222	55.9683	-2.0712	8.31706e-07	riboflavin biosynthesis protein RibD	Other categories	Other
40010	291.914	617.355	-2.11485	7.44651e-05	ammonium/methylammonium permease	Transport and binding proteins
40020	19.3248	8.76964	2.2036	2.46137e-06	ammonium transporter	Transport and binding proteins
40040	15.4897	30.3373	-1.95855	8.03948e-05	putative hydrolase	Other categories	Other
40150	35.5887	177.13	-4.97714	0	hypothetical protein	Hypothetical
40190	695.395	411.329	1.69061	0.000476315	ParB-like nuclease	Other categories	Other
40200	87.6258	57.4666	1.52481	0.00461714	hypothetical protein	Hypothetical
40240	19.4932	12.0453	1.61832	0.010215	M28A family peptidase	Other categories	Other
40260	206.296	72.2361	2.85586	1.91449e-08	mannose-1-phosphate guanyltransferase	Energy metabolism	Sugars
40290	1545.43	538.268	2.87112	3.32959e-08	hypothetical protein	Hypothetical
40320	373.07	254.354	1.46674	0.0137902	hypothetical protein	Hypothetical
40350	68.7225	193.991	-2.82282	4.97983e-10	hypothetical protein	Hypothetical
40440	34.641	59.9617	-1.73095	0.0148706	transposase	Other categories	Transposon-related functions
40450	141.896	42.4468	3.34291	0.00904296	hypothetical protein	Hypothetical
40460	101.073	46.3234	2.1819	0.00359324	predicted nucleic acid-binding protein	Other categories	Other
40520	77.1955	47.2322	1.63438	0.00123114	hypothetical protein	Hypothetical
40530	2186.07	1202.56	1.81785	6.22686e-05	unknown protein	Unknown
40540	526.726	1827.79	-3.4701	1.56974e-07	unknown protein	Unknown
40550	546.554	6321.6	-11.5663	0	hypothetical protein	Hypothetical
40560	563.796	5637.13	-9.99853	0	S-adenosylmethionine decarboxylase proenzyme	Other categories	Other
40580	153.967	98.6776	1.5603	0.00595478	plasmid maintenance system antidote protein	Other categories	Other
40590	445.873	197.519	2.25737	3.84124e-07	hypothetical protein	Hypothetical
40890	103.367	31.8793	3.24245	5.33484e-12	hypothetical protein	Hypothetical
40900	357.557	84.0619	4.2535	3.10862e-15	putative HlyD family secretion protein	Other categories	Other
41040	76.1162	49.7406	1.53026	0.00542864	hypothetical protein	Hypothetical
41100	128.565	43.0779	2.98448	2.17433e-11	urease accessory protein E	Central intermediary metabolism	Other
41110	67.4547	42.8647	1.57367	0.00701441	hypothetical protein YCF39	Hypothetical
41220	64.6526	111.524	-1.72497	0.000161469	probable myo-inositol-1(or 4)-monophosphatase	Other categories	Other
41320	1189.28	2698.35	-2.26889	1.48227e-05	hypothetical protein	Hypothetical
41340	24.3757	13.7114	1.77777	0.000646982	hypothetical protein	Hypothetical
41350	78.026	37.2213	2.09627	6.72893e-07	hypothetical protein	Hypothetical
41360	61.9594	40.9928	1.51147	0.00841964	UPF0182 protein	Other categories	Other
41370	24.1875	34.9217	-1.44379	0.0136238	hypothetical protein	Hypothetical
41400	74.4611	263.974	-3.54513	3.86358e-14	transketolase, central region	Other categories	Other
41410	268.521	174.14	1.54198	0.0138326	putative capsule polysaccharide export protein precursor	Other categories	Other
41420	83.1355	47.4467	1.75219	0.000149476	aldo/keto reductase	Other categories	Other
41450	130.801	85.0518	1.5379	0.00373859	hypothetical protein	Hypothetical
41610	36.8577	58.6778	-1.59201	0.00123392	ABC-transporter ATP-binding protein	Transport and binding proteins
41620	1142.97	1958.69	-1.71368	0.00464509	unknown protein	Unknown
41630	822.462	1402.28	-1.70498	0.0085636	bacterioferritin comigratory protein homolog	Other categories	Other
41640	8.7327	21.1146	-2.41788	1.71056e-07	hypothetical protein	Hypothetical
41700	23.4678	15.9608	1.47034	0.0183973	hypothetical protein	Hypothetical
41750	125.355	24.6472	5.08597	2.55576e-11	hypothetical protein	Hypothetical
41770	61.1978	31.9702	1.91421	0.000186155	hypothetical protein	Hypothetical
41820	59.8815	38.8093	1.54297	0.00527255	urease accessory protein F	Central intermediary metabolism	Other
41830	145.89	77.1358	1.89134	2.30152e-05	probable glycosyl transferase	Other categories	Other
41870	1176.5	574.764	2.04693	0.000103163	hypothetical protein	Hypothetical
41890	82.0746	166.65	-2.03047	2.18264e-06	hypothetical protein	Hypothetical
41900	25.6509	15.6783	1.63608	0.00447837	glycosyl transferase	Other categories	Other
42020	65.3793	39.4663	1.65659	0.000640345	glycosyl transferase family 2	Other categories	Other
42030	510.636	269.799	1.89265	1.88938e-05	hypothetical protein	Hypothetical
42100	22.7837	9.07353	2.51101	0.00333621	hypothetical protein	Hypothetical
42200	24.3334	64.8458	-2.66489	1.30303e-09	amino acid transport system ATP-binding protein	Transport and binding proteins
42230	1136.27	603.172	1.88382	0.000202755	fructose-bisphosphate aldolase	Other categories	Other
42290	1343.7	505.216	2.65965	4.21415e-05	hypothetical protein	Hypothetical
42340	127.873	65.1154	1.96379	2.11041e-05	glyoxalase family protein	Other categories	Other
42350	112.272	58.0268	1.93483	3.01818e-05	peptidase S8 and S53, subtilisin, kexin, sedolisin	Translation	Degradation of proteins, peptides, and glycopeptides
42370	55.4442	23.1071	2.39944	1.36634e-06	two-component response regulator	Regulatory functions
42400	45.6646	75.4244	-1.6517	0.000483847	hypothetical protein	Hypothetical
42420	35.2515	67.5863	-1.91726	5.88558e-06	transposase	Other categories	Transposon-related functions
42500	667.268	251.86	2.64936	4.07113e-10	hypothetical protein	Hypothetical
42510	41.818	19.275	2.16955	2.55014e-07	thymidylate synthase	Other categories	Other
42540	364.552	583.574	-1.6008	0.00286631	histidine biosynthesis bifunctional protein HisIE	Amino acid biosynthesis	Aromatic amino acid family
42600	78.5778	52.3129	1.50207	0.00553589	thiamine-phosphate pyrophosphorylase	Biosynthesis of cofactors, prosthetic groups, and carriers	Thiamin
42650	18.0859	30.6428	-1.69429	0.000650895	transposase	Other categories	Transposon-related functions
42660	273.613	1061.4	-3.8792	0	ferredoxin I	Photosynthesis and respiration	Soluble electron carriers
42680	67.6016	167.639	-2.47981	3.86394e-10	porphobilinogen deaminase	Biosynthesis of cofactors, prosthetic groups, and carriers	Cobalamin, heme, phycobilin and porphyrin
42720	57.4728	91.4556	-1.59128	0.00130602	serine/threonine kinase	Regulatory functions
42750	318.43	1254.83	-3.94068	0	30S ribosomal protein S10	Translation	Ribosomal proteins: synthesis and modification
42760	605.205	1389.64	-2.29615	8.30866e-05	elongation factor Tu	Translation	Protein modification and translation factors
42770	597.779	1792.61	-2.99878	7.87885e-06	elongation factor EF-G	Translation	Protein modification and translation factors
42780	302.834	1363.42	-4.5022	0	30S ribosomal protein S7	Translation	Ribosomal proteins: synthesis and modification
42790	848.364	3541.6	-4.17462	0	30S ribosomal protein S12	Translation	Ribosomal proteins: synthesis and modification
42850	241.828	143.116	1.68973	0.00292581	methionyl-tRNA synthetase	Other categories	Other
42860	90.3617	48.8876	1.84836	4.0301e-05	phospholipid/glycerol acyltransferase	Other categories	Other
42900	1142.76	792.187	1.44254	0.0186691	hypothetical protein	Hypothetical
42940	158.364	85.797	1.8458	0.000232909	type 2 NADH dehydrogenase	Other categories	Other
42950	308.467	134.284	2.29712	0.000241886	unknown protein	Unknown
42960	188.196	102.651	1.83336	0.0198644	circadian clock protein KaiB homolog	Other categories	Other
42970	45.1018	28.3276	1.59215	0.0104589	two-component response regulator	Regulatory functions
42980	158.025	77.9213	2.02801	0.000178124	2Fe-2S ferredoxin	Photosynthesis and respiration	Soluble electron carriers
42990	98.8177	153.369	-1.55204	0.00241063	hypothetical protein	Hypothetical
43000	20.7381	71.2566	-3.43602	2.94426e-07	thioredoxin M	Biosynthesis of cofactors, prosthetic groups, and carriers	Thioredoxin, glutaredoxin, and glutathione
43170	20.5529	54.6138	-2.65723	5.11245e-09	cysteine synthase	Amino acid biosynthesis	Serine family / Sulfur assimilation
43240	18.7239	10.9014	1.71757	0.00303217	sulfatase-modifying factor 1 precursor	Other categories	Other
43290	16.9074	8.63619	1.95774	0.000330113	unknown protein	Unknown
43300	222.527	141.09	1.5772	0.00265379	transposase	Other categories	Transposon-related functions
43320	550.298	351.05	1.56758	0.0111833	resolvase-like protein	Other categories	Other
43330	116.98	478.18	-4.08771	0	PhoH like protein	Other categories	Adaptations and atypical conditions
43340	1320.44	6805.92	-5.15428	0	50S ribosomal protein L20	Translation	Ribosomal proteins: synthesis and modification
43350	1947.18	11027.3	-5.66322	0	50S ribosomal protein L35	Translation	Ribosomal proteins: synthesis and modification
43370	482.191	84.5295	5.70441	0	transaldolase	Energy metabolism	Pentose phosphate pathway
43400	536.812	324.235	1.65563	0.0121588	thiamine biosynthesis protein ThiC	Biosynthesis of cofactors, prosthetic groups, and carriers	Thiamin
43410	144.076	45.3838	3.17461	3.86358e-13	hypothetical protein	Hypothetical
43500	25.4712	12.2877	2.0729	0.0044521	hypothetical protein	Hypothetical
43520	32.1723	62.9974	-1.95813	4.84053e-06	ribonucleotide reductase subunit alpha	Purines, pyrimidines, nucleosides, and nucleotides	Purine ribonucleotide biosynthesis
43550	22.1499	60.5541	-2.73383	1.59244e-09	hypothetical protein	Hypothetical
43570	3.82786	14.6808	-3.83525	1.74229e-09	hypothetical protein	Hypothetical
43590	27.6394	12.9445	2.13522	1.30816e-06	hypothetical protein	Hypothetical
43640	439.307	125.832	3.49122	1.08105e-10	glucose 6-phosphate dehydrogenase	Energy metabolism	Pentose phosphate pathway
43650	191.301	99.6484	1.91976	6.56311e-05	glucose 6-phosphate dehydrogenase assembly protein	Energy metabolism	Pentose phosphate pathway
43670	1833.79	3650.66	-1.99077	0.0161227	phosphoglycerate kinase	Energy metabolism	Glycolysis
43690	2026.28	6171.16	-3.04556	2.67255e-06	photosystem I subunit XI	Photosynthesis and respiration	Photosystem I
43700	47442.6	113962	-2.4021	1.24158e-08	photosystem I subunit VIII	Photosynthesis and respiration	Photosystem I
43710	29.6941	10.3401	2.87174	5.90816e-12	two-component hybrid sensor and regulator	Regulatory functions
43840	6.1077	10.2882	-1.68446	0.00647688	hypothetical protein	Hypothetical
43860	284.195	3920.1	-13.7937	0	unknown protein	Unknown
43870	36.0612	2507.98	-69.5479	0	50S ribosomal protein L10	Translation	Ribosomal proteins: synthesis and modification
43880	21.5492	1462.5	-67.8679	0	hypothetical protein	Hypothetical
43910	108.25	2278.32	-21.0468	0	30S ribosomal protein S1	Other categories	Other
43920	28.3916	45.538	-1.60393	0.00157265	adenylate cyclase	Other categories	Other
43930	121.575	186.427	-1.53343	0.00479642	hypothetical protein	Hypothetical
43960	12.5774	26.3225	-2.09284	6.37036e-05	hypothetical protein	Hypothetical
43970	183.843	338.183	-1.83952	2.46904e-05	hypothetical protein	Hypothetical
43980	78.6373	36.7754	2.13831	6.36998e-07	hypothetical protein	Hypothetical
44180	52.4957	169.405	-3.22703	4.44089e-15	proline-tRNA ligase	Other categories	Other
44250	1118.1	2061.87	-1.84408	0.00524245	photosystem II manganese-stabilizing polypeptide	Photosynthesis and respiration	Photosystem II
44310	49.2075	79.1719	-1.60894	0.00101144	glycolate oxidase Fe-S subunit	Other categories	Other
44320	26.563	66.9421	-2.52013	1.96033e-10	glycolate oxidase subunit GlcE	Other categories	Other
44340	16.4863	53.6327	-3.25317	1.31006e-14	putative aminotransferase	Amino acid biosynthesis	Aspartate family
44400	30.9289	78.3163	-2.53214	1.79121e-10	FO synthase subunit 2	Other categories	Other
44410	55.4727	678.001	-12.2222	0	Psb29 Photosystem II sub-stoichiometric subunit	Other categories	Other
44420	93.7015	189.029	-2.01735	1.98291e-06	SsrA-binding protein	Other categories	Other
44430	507.488	330.293	1.53648	0.00646333	hypothetical protein	Hypothetical
44510	54.0301	96.1625	-1.77979	6.03589e-05	pyruvate dehydrogenase E1 component, alpha subunit	Energy metabolism	Pyruvate dehydrogenase
44520	584.768	220.882	2.64742	2.4435e-08	hypothetical protein	Hypothetical
44530	136.123	76.1868	1.7867	0.000217219	transposase	Other categories	Transposon-related functions
44540	1773.61	790.978	2.2423	0.000121242	unknown protein	Unknown
44590	23.2361	49.0955	-2.1129	3.51693e-07	transposase	Other categories	Transposon-related functions
44810	286.291	504.924	-1.76367	0.000147593	photosystem I assembly related protein	Photosynthesis and respiration	Photosystem I
44820	468.852	865.727	-1.84648	0.000361884	peptidyl-prolyl cis-trans isomerase B	Translation	Protein modification and translation factors
44840	37.4585	71.5945	-1.9113	6.90421e-06	beta ketoacyl-acyl carrier protein synthase	Other categories	Other
44890	2744.95	5001.35	-1.82202	0.000518103	hypothetical protein	Hypothetical
44900	738.738	503.167	1.46818	0.0133433	transcriptional repressor	Regulatory functions
44930	120.594	1473.43	-12.2181	0	30S ribosomal protein S2	Translation	Ribosomal proteins: synthesis and modification
44940	442.555	1145.37	-2.58809	4.94448e-08	elongation factor TS	Translation	Protein modification and translation factors
44950	9.44512	44.8035	-4.74356	0	squalene-hopene-cyclase	Fatty acid, phospholipid and sterol metabolism
44960	11.7529	25.1835	-2.14275	0.0073481	hypothetical protein	Hypothetical
45060	70.8807	130.178	-1.83658	3.20077e-05	homoserine dehydrogenase	Amino acid biosynthesis	Aspartate family
45100	17.1567	7.32342	2.34272	0.00103856	hypothetical protein	Hypothetical
45310	81.5934	141.781	-1.73765	0.00295801	ferredoxin	Photosynthesis and respiration	Soluble electron carriers
45370	166.103	45.1396	3.67976	1.11636e-05	hypothetical protein	Hypothetical
45590	67.4162	105.467	-1.56442	0.00465436	leucyl-tRNA synthetase	Translation	Aminoacyl tRNA synthetases and tRNA modification
45600	369.386	120.561	3.06389	1.52833e-12	hypothetical protein	Hypothetical
45610	348.799	170.082	2.05077	1.38863e-05	heterodisulfide reductase subunit B	Other categories	Other
45630	2325.37	732.952	3.17261	2.52387e-11	anti-sigma-factor antagonist	Transcription	RNA synthesis, modification, and DNA transcription
45690	139.575	209.329	-1.49976	0.00935225	hypothetical protein	Hypothetical
45710	3928.68	1481.04	2.65265	7.6835e-06	16.6 kDa small heat shock protein HspA	Cellular processes	Chaperones
45730	12.2799	6.62908	1.85243	0.00081737	phospholipid/glycerol acyltransferase	Other categories	Other
45760	100.6	33.211	3.02912	1.39999e-12	hypothetical protein	Hypothetical
45780	56.3365	86.6762	-1.53854	0.00384233	magnesium protoporphyrin IX chelatase subunit D	Biosynthesis of cofactors, prosthetic groups, and carriers	Cobalamin, heme, phycobilin and porphyrin
45820	85.2397	130.671	-1.53298	0.00722919	hypothetical protein	Hypothetical
45860	20.8975	43.4803	-2.08065	6.12775e-06	1,4-dihydroxy-2-naphthoate synthase	Biosynthesis of cofactors, prosthetic groups, and carriers	Menaquinone and ubiquinone
45870	247.164	647.428	-2.61943	6.36453e-11	RNA-binding region protein	Translation	Nucleoproteins
45880	19.7522	81.4243	-4.12229	2.22045e-16	hypothetical protein	Hypothetical
45910	12.0025	21.5217	-1.7931	0.000173839	extracellular solute-binding protein	Transport and binding proteins
45950	25.4793	50.6311	-1.98715	2.07508e-06	amidase	Cell envelope	Murein sacculus and peptidoglycan
45960	64.5828	34.1104	1.89335	2.21979e-05	ABC-transporter ATP-binding protein	Transport and binding proteins
46020	561.307	818.487	-1.45818	0.0156557	site-specific recombinase	Other categories	Other
46030	269.22	513.543	-1.90752	1.33773e-05	thioredoxin	Other categories	Other
46040	122.275	226.133	-1.84938	0.000171771	hypothetical protein	Hypothetical
46050	110.93	183.599	-1.65509	0.000548096	CP12 polypeptide	Other categories	Other
46120	96.9281	43.3854	2.23412	0.00117121	shikimate 5-dehydrogenase	Other categories	Other
46190	350.395	27.1386	12.9113	0	cation transporter	Transport and binding proteins
46200	1169.76	132.305	8.84139	5.495e-11	unknown protein	Unknown
46210	30.4382	49.4059	-1.62315	0.011335	TPR domain protein	Other categories	Other
46220	33.1931	59.0759	-1.77976	0.000808041	hypothetical protein	Hypothetical
46250	233.005	106.92	2.17925	4.05518e-07	erthyrocyte band 7 integral membrane protein	Other categories	Other
46270	12.8731	8.31785	1.54765	0.0122282	D-alanyl-D-alanine carboxypeptidase/D-alanyl-D-alanine-endopeptidase	Other categories	Other
46300	80.6993	45.1575	1.78706	0.000167486	hypothetical protein	Hypothetical
46340	81275.2	121777	-1.49833	0.00499593	cytochrome b6-f complex subunit 5	Photosynthesis and respiration	Cytochrome b6/f complex
46390	31.0426	13.2515	2.34257	2.42895e-07	NAD-dependent epimerase/dehydratase	Other categories	Other
46400	24.8189	16.4968	1.50447	0.00875239	glycosyl transferase family 2	Other categories	Other
46420	22.282	12.6126	1.76665	0.000260087	glycosyl transferase family 39	Other categories	Other
46460	60.1981	152.419	-2.53196	1.63413e-10	aminotransferase	Other categories	Other
46550	11.9287	21.9211	-1.83768	0.00859324	pilin polypeptide PilA	Cellular processes	Chemotaxis
46620	38.0606	93.1418	-2.4472	4.23866e-09	magnesium-protoporphyrin IX monomethylester aerobic cyclization protein homolog	Other categories	Other
46640	67.9083	211.174	-3.10969	5.55112e-15	molybdopterin binding oxidoreductase	Other categories	Other
46690	1202.02	1687.96	-1.40427	0.0191322	BolA-like protein	Other categories	Other
46710	21.0695	8.81669	2.38973	0.000748502	protein of unknown function DUF820	Other categories	Other
46740	8.93079	16.4636	-1.84347	0.00265589	methylenetetrahydrofolate dehydrogenase (NADP+)	Biosynthesis of cofactors, prosthetic groups, and carriers	Folic acid
46750	32.3422	18.9145	1.70992	0.00198569	hypothetical protein	Hypothetical
46780	322.63	139.126	2.31898	2.0052e-06	periplasmic carboxyl-terminal protease	Translation	Degradation of proteins, peptides, and glycopeptides
46810	62.0384	97.3973	-1.56995	0.00295506	arginine decarboxylase	Other categories	Other
46880	90.5367	173.691	-1.91846	4.60752e-05	ribonuclease II	Transcription	Degradation of RNA
47010	2373.31	1176.65	2.01701	3.47642e-06	unknown protein	Unknown
47020	277.422	513.07	-1.84942	4.7855e-05	soluble inorganic pyrophosphatase	Central intermediary metabolism	Phosphorus compounds
47030	33.0266	53.3261	-1.61464	0.00251177	putative N-acetylmannosamine-6-phosphate 2-epimerase	Other categories	Other
47100	21.2845	55.2434	-2.59548	1.28945e-09	arginase	Energy metabolism	Amino acids and amines
47170	58.34	134.553	-2.30636	0.00444245	unknown protein	Unknown
47180	78.1126	193.654	-2.47916	1.54886e-08	arginase	Energy metabolism	Amino acids and amines
47280	48.6865	76.1605	-1.5643	0.0100618	protein of unknown function UPF0047	Other categories	Other
47290	4977.23	13849.2	-2.78251	0.00121771	photosystem I subunit III PsaF	Photosynthesis and respiration	Photosystem I
47300	40889.4	99239.3	-2.42702	0.000195803	photosystem I subunit IX	Photosynthesis and respiration	Photosystem I
47330	215.684	86.7949	2.48498	0.00205889	hypothetical protein	Hypothetical
47500	56.2409	414.089	-7.36277	0	hypothetical protein	Hypothetical
47510	261.919	634.244	-2.42153	1.61517e-09	hypothetical protein	Hypothetical
47520	14.4825	38.8258	-2.68088	1.01465e-07	hypothetical protein	Hypothetical
47530	467.514	168.785	2.76988	2.59412e-11	hypothetical protein	Hypothetical
47750	21.9502	11.4066	1.92434	0.0160921	hypothetical protein	Hypothetical
47870	1722.37	17458.8	-10.1365	0	ribulose bisphosphate carboxylase small subunit	Photosynthesis and respiration	CO2 fixation
47880	1181.09	12142.3	-10.2806	0	possible Rubisco chaperonin	Other categories	Other
47890	672.496	6444.24	-9.58257	0	ribulose bisphosphate carboxylase large subunit	Photosynthesis and respiration	CO2 fixation
47900	94.4	553.096	-5.85907	0	carbon dioxide concentrating mechanism protein CcmN	Photosynthesis and respiration	CO2 fixation
47910	174.879	735.161	-4.20383	4.40536e-13	carbon dioxide concentrating mechanism protein CcmM	Photosynthesis and respiration	CO2 fixation
47920	336.883	1759.15	-5.22184	0	carbon dioxide concentrating mechanism protein CcmL	Photosynthesis and respiration	CO2 fixation
47930	1022.38	2289.6	-2.23948	2.48862e-07	carbon dioxide concentrating mechanism protein CcmK	Photosynthesis and respiration	CO2 fixation
47940	636.553	3604.76	-5.66294	0	carbon dioxide concentrating mechanism protein CcmK	Photosynthesis and respiration	CO2 fixation
47950	2116.23	3983.58	-1.88239	2.11127e-05	hypothetical protein	Hypothetical
48040	1578.13	6983.27	-4.42503	0	50S ribosomal protein L33	Translation	Ribosomal proteins: synthesis and modification
48050	301.136	1473.45	-4.89297	0	30S ribosomal protein S18	Translation	Ribosomal proteins: synthesis and modification
48070	45.0608	107.419	-2.38387	6.49837e-09	two-component sensor histidine kinase	Regulatory functions
48140	19.8228	63.2995	-3.19327	6.95e-14	hemolysin-type calcium-binding region protein	Other categories	Other
48150	101.974	229.563	-2.25119	1.84247e-08	CDP-diacylglycerol-glycerol-3-phosphate 3-phosphatidyltransferase (EC 2.7.8.5)	Fatty acid, phospholipid and sterol metabolism
48160	89.4776	409.407	-4.57553	0	delta 6 acyl-lipid desaturase	Fatty acid, phospholipid and sterol metabolism
48220	36.2059	56.1066	-1.54965	0.00465111	two-component response regulator OmpR subfamily	Regulatory functions
48230	144.347	247.084	-1.71174	0.001681	DNA gyrase subunit B	DNA replication, restriction, modification, recombination, and repair
48260	27.1417	47.3724	-1.74537	0.000141786	L-cysteine/cystine lyase	Other categories	Other
48270	26.9551	12.2274	2.20448	5.02414e-07	hypothetical protein	Hypothetical
48280	1788.73	1006.73	1.77677	0.000209717	hypothetical protein	Hypothetical
48290	445.405	299.711	1.48611	0.0079299	hypothetical protein	Hypothetical
48300	41.3783	60.1432	-1.4535	0.0177296	aldolase/epimerase	Other categories	Other
48340	1121.95	3893.78	-3.47055	2.07491e-07	phycobilisome rod-core linker polypeptide	Photosynthesis and respiration	Phycobilisome
48360	193.233	110.157	1.75416	0.000153651	hypothetical protein	Hypothetical
48380	367.172	959.278	-2.61261	2.85289e-07	universal stress protein	Other categories	Other
48390	1992.78	4748.01	-2.38261	1.0818e-08	unknown protein	Unknown
48440	19.7507	65.2858	-3.30549	1.67569e-06	unknown protein	Unknown
48610	49.753	78.9088	-1.58601	0.00797958	hypothetical protein	Hypothetical
48620	189.993	67.8518	2.80012	0.000430765	hypothetical protein	Hypothetical
48630	528.856	2501.8	-4.73059	0	hypothetical protein	Hypothetical
48640	337.827	2023.96	-5.99111	0	hypothetical protein	Hypothetical
48730	84.5256	39.0148	2.1665	0.00115429	hypothetical protein	Hypothetical
48740	97.1506	54.8861	1.77004	0.018342	hypothetical protein	Hypothetical
48820	177.311	110.364	1.6066	0.00265297	alanine racemase	Cell envelope	Murein sacculus and peptidoglycan
48830	111.722	49.1812	2.27164	7.59686e-08	cytochrome P450	Fatty acid, phospholipid and sterol metabolism
48850	72.0474	41.3079	1.74416	0.000475233	hypothetical protein	Hypothetical
48880	78.5055	255.25	-3.25136	8.88178e-16	magnesium protoporphyrin IX chelatase subunit I	Biosynthesis of cofactors, prosthetic groups, and carriers	Cobalamin, heme, phycobilin and porphyrin
48890	41.6769	82.2374	-1.97321	0.000202905	hypothetical protein	Hypothetical
48900	67.4231	118.875	-1.76312	0.000233724	glycyl-tRNA synthetase beta chain	Translation	Aminoacyl tRNA synthetases and tRNA modification
48920	54.5671	30.0652	1.81496	6.03057e-05	protein of unknown function DUF482	Other categories	Other
48970	162.275	411.798	-2.53766	1.29378e-10	universal stress protein	Other categories	Other
48980	83.6877	176.767	-2.11222	0.00386033	leader peptidase I	Cellular processes	Protein and peptide secretion
49000	499.115	5349.63	-10.7182	0	hypothetical protein	Hypothetical
49130	146.38	95.458	1.53345	0.0042953	probable glycosyl transferase	Other categories	Other
49190	70.8972	42.4356	1.6707	0.000645805	hypothetical protein	Hypothetical
49240	37.8021	22.6591	1.6683	0.0146582	hypothetical protein	Hypothetical
49250	140.826	283.722	-2.0147	6.49952e-06	sulfolipid biosynthesis protein	Fatty acid, phospholipid and sterol metabolism
49260	50.6459	24.4817	2.06872	1.06556e-06	polysaccharide deacetylase family protein	Other categories	Other
49310	171.978	89.8513	1.91403	1.71844e-05	probable hydroxyacylglutathione hydrolase	Energy metabolism	Pyruvate and acetyl-CoA metabolism
49340	394.557	38.545	10.2363	0	aldehyde-alcohol dehydrogenase	Other categories	Other
49360	9.66434	15.2078	-1.5736	0.0109048	hypothetical protein	Hypothetical
49370	403.988	1420.87	-3.51711	1.97228e-06	phycobilisome core-membrane linker polypeptide	Photosynthesis and respiration	Phycobilisome
49380	85.2592	50.5631	1.68619	0.00844056	divalent-cation tolerance protein CutA	Other categories	Other
49400	15.8806	6.92007	2.29486	6.41565e-05	unknown protein	Unknown
49430	196.153	317.019	-1.61618	0.0146516	SirA-like protein	Other categories	Other
49470	198.037	118.602	1.66976	0.00102574	uncharacterized zinc-type alcohol dehydrogenase-like protein	Other categories	Other
49490	11523.8	29415.3	-2.55257	1.37859e-05	glutamine synthetase inactivating factor IF7	Other categories	Other
49510	78.836	26.5642	2.96775	7.53035e-11	hypothetical protein	Hypothetical
49840	17.1781	6.8373	2.51241	0.000423158	hypothetical protein	Hypothetical
49870	7.28651	1.52382	4.78174	0.0168542	hypothetical protein	Hypothetical
49890	110.605	172.002	-1.5551	0.00404346	two-component sensor histidine kinase	Regulatory functions
49900	31.8458	15.7478	2.02224	5.41127e-06	unknown protein	Unknown
49930	157.435	35.4386	4.44247	0.00185825	hypothetical protein	Hypothetical
49940	53.2373	14.9567	3.55943	8.03801e-14	P-loop containing nucleoside triphosphate hydrolase superfamily	Other categories	Other
49970	18.9667	37.4965	-1.97696	7.59021e-06	transposase	Other categories	Transposon-related functions
50030	176.541	25.5337	6.91404	0	poly(3-hydroxyalkanoate) synthase PhaC	Central intermediary metabolism	Polysaccharides and glycoproteins
50040	296.992	24.9381	11.9092	0	putative poly(3-hydroxyalkanoate) synthase component PhaE	Other categories	Other
50050	189.054	27.4861	6.87817	0	PHA-specific acetoacetyl-CoA reductase PhaB	Other categories	Other
50060	316.859	69.7636	4.5419	0	PHA-specific beta-ketothiolase PhaA	Fatty acid, phospholipid and sterol metabolism
50080	288.217	714.113	-2.47769	6.31434e-10	photosystem II extrinsic protein PsbQ	Photosynthesis and respiration	Photosystem II
50100	881.441	3018.53	-3.42454	2.26485e-14	ATP synthase protein I	Photosynthesis and respiration	ATP synthase
50110	388.556	1154.29	-2.97072	4.9797e-10	ATP synthase CF0 A chain AtpI	Photosynthesis and respiration	ATP synthase
50120	5675.74	15248.7	-2.68665	7.24677e-08	ATP synthase CF0 C chain AtpH	Photosynthesis and respiration	ATP synthase
50130	301.266	1243.13	-4.12635	0	ATP synthase subunit b'	Photosynthesis and respiration	ATP synthase
50140	135.439	562.497	-4.15314	0	ATP synthase CF0 B chain AtpF	Photosynthesis and respiration	ATP synthase
50150	196.531	681.451	-3.4674	0	ATP synthase CF1 delta chain AtpD	Photosynthesis and respiration	ATP synthase
50160	167.138	489.873	-2.93095	1.0069e-09	ATP synthase CF1 alpha chain AtpA	Photosynthesis and respiration	ATP synthase
50170	276.041	1041.46	-3.77285	3.70814e-14	ATP synthase CF1 gamma chain AtpC	Photosynthesis and respiration	ATP synthase
50180	109.417	59.3617	1.84323	3.99072e-05	putative calcium binding hemolysin protein	Other categories	Other
50240	134.428	74.2059	1.81155	7.23819e-05	alkaline phosphatase-like protein	Other categories	Other
50300	20.3117	35.8382	-1.76441	0.000149519	gamma-glutamyl phosphate reductase	Amino acid biosynthesis	Glutamate family / Nitrogen assimilation
50310	77.0135	119.99	-1.55804	0.00271659	1-deoxy-d-xylulose 5-phosphate reductoisomerase	Other categories	Other
50360	113.675	40.0563	2.83788	1.16349e-11	hypothetical protein	Hypothetical
50410	136.96	57.1269	2.39747	2.80968e-08	adenosine/AMP deaminase	Other categories	Other
50420	286.968	64.6497	4.43881	1.40798e-12	pyrimidine-specific carbamoyl-phosphate synthase large chain	Energy metabolism	Amino acids and amines
50430	116.693	40.3537	2.89175	7.05591e-12	putative modulator of DNA gyrase peptidase U62	Other categories	Other
50440	662.007	1327.85	-2.00579	0.000126784	twin-arginine translocation protein like	Other categories	Other
50450	189.09	409.47	-2.16548	7.13454e-06	dihydrolipoamide dehydrogenase	Energy metabolism	Pyruvate dehydrogenase
50480	27.6802	10.6481	2.59954	0.000113822	4Fe-4S cluster binding protein like	Other categories	Other
50490	61.6126	39.0909	1.57614	0.017186	phosphoglycolate phosphatase	Energy metabolism	Glycolate pathway
50600	43.7025	23.4632	1.8626	5.07303e-05	4Fe-4S ferredoxin, iron-sulfur binding protein	Other categories	Other
50630	71.7747	12.5209	5.73239	3.75572e-06	hypothetical protein	Hypothetical
50640	409.476	665.366	-1.62492	0.00223893	hypothetical protein	Hypothetical
50680	58.3171	109.94	-1.88521	1.00008e-05	ribosomal protein L11 methyltransferase	Translation	Ribosomal proteins: synthesis and modification
50700	265.559	657.749	-2.47685	4.263e-06	acetohydroxy acid synthase	Other categories	Other
50730	8.5025	4.64123	1.83195	0.000113781	adenine-specific methylase like	Other categories	Other
50780	60.7617	42.1155	1.44274	0.0157023	hypothetical protein	Hypothetical
50800	532.787	309.878	1.71934	0.001585	hypothetical protein	Hypothetical
50880	6.33505	3.76058	1.68459	0.00135786	hypothetical protein	Hypothetical
51050	22.364	45.7172	-2.04423	2.55882e-06	transposase	Other categories	Transposon-related functions
51110	65.9223	102.326	-1.55222	0.00231666	transposase	Other categories	Transposon-related functions
51130	154.297	472.999	-3.06551	1.56763e-13	nitrilase homolog	Amino acid biosynthesis	Glutamate family / Nitrogen assimilation
51140	159.03	793.598	-4.99024	0	unknown protein	Unknown
51160	541.717	2285.92	-4.21977	0	unknown protein	Unknown
51170	34.0171	59.6155	-1.75252	0.000105306	polyA polymerase	Translation	Ribosomal proteins: synthesis and modification
51180	924.868	264.573	3.4957	4.44089e-15	hypothetical protein YCF34	Hypothetical
51190	166.839	35.1832	4.74201	6.67541e-07	hypothetical protein	Hypothetical
51230	65053.4	110560	-1.69953	0.000275857	photosystem II reaction center I protein PsbI	Photosynthesis and respiration	Photosystem II
51240	17.2806	7.85795	2.19912	0.000235146	tetrapyrrole methylase family protein	Other categories	Other
51310	1104.44	514.144	2.14811	0.00443503	hypothetical protein	Hypothetical
51340	648.384	339.238	1.9113	1.19792e-05	hypothetical protein	Hypothetical
51380	212.377	528.292	-2.48752	1.32434e-06	cell division protein FtsH	Cellular processes	Cell division
51420	427.795	251.064	1.70393	0.000321124	hypothetical protein	Hypothetical
51570	384.148	229.873	1.67113	0.00478929	hypothetical protein	Hypothetical
51610	46.8179	23.1326	2.02389	6.46257e-06	sulfate transport system substrate-binding protein	Transport and binding proteins
51640	7.41603	15.4768	-2.08694	0.00794225	PA-phosphatase related phosphoesterase	Other categories	Other
51650	30.3113	43.0965	-1.4218	0.018431	putative thiosulfate sulfurtransferase precursor	Other categories	Other
51670	45.0423	11.898	3.7857	5.2188e-08	phycocyanin alpha subunit	Photosynthesis and respiration	Phycobilisome
51680	46.6306	8.31659	5.60694	1.54242e-10	phycocyanin beta subunit	Photosynthesis and respiration	Phycobilisome
51690	12.5064	4.06996	3.07286	1.31152e-05	cysteine synthase	Other categories	Other
51710	220.971	92.8782	2.37915	1.3514e-08	unknown protein	Unknown
51720	68.8699	15.352	4.48605	4.19664e-14	transcriptional regulator	Regulatory functions
51730	17.6809	8.9066	1.98515	0.00434972	cadmium resistance transporter	Other categories	Other
51750	48.9456	29.5415	1.65684	0.000692368	putative hydroxyacylglutathione hydrolase	Other categories	Other
51820	212.205	128.492	1.6515	0.00174272	O-acetylhomoserine/O-acetylserine sulfhydrylase	Other categories	Other
51830	269.927	175.824	1.53521	0.0107836	transposase	Other categories	Transposon-related functions
51840	1437.71	733.265	1.9607	2.23554e-05	O-acetylhomoserine/O-acetylserine sulfhydrylase	Other categories	Other
51870	811.534	208.456	3.89307	2.22045e-16	hypothetical protein	Hypothetical
51930	19.8183	8.9518	2.21389	0.000144447	hypothetical protein	Hypothetical
51940	37.3553	4.30256	8.68211	1.3094e-07	hypothetical protein	Hypothetical
51950	19.4369	8.56455	2.26946	0.000560563	cadmium resistance transporter	Other categories	Other
51980	76.9967	38.1992	2.01566	3.70322e-06	putative phosphatidylserine decarboxylase	Other categories	Other
52050	47.8116	22.021	2.17118	0.00105557	hypothetical protein	Hypothetical
52070	861.153	546.568	1.57556	0.00295195	hypothetical protein	Hypothetical
52140	5127.84	3090.71	1.65911	0.000901704	hypothetical protein	Hypothetical
52150	1682.12	991.394	1.69672	0.00889315	hypothetical protein YCF35	Hypothetical
52190	85.751	40.5225	2.11613	1.1224e-06	hypothetical protein	Hypothetical
52260	226.769	946.552	-4.17408	5.32907e-15	NADH dehydrogenase subunit 7	Photosynthesis and respiration	NADH dehydrogenase
52300	67.8891	150.792	-2.22115	1.31219e-06	proline oxidase	Energy metabolism	Amino acids and amines
52320	108.09	167.158	-1.54647	0.0063289	phosphoglucomutase	Other categories	Other
52340	410.152	143.195	2.86429	4.34139e-06	hypothetical protein	Hypothetical
52430	150.86	51.8438	2.90989	0.000119978	unknown protein	Unknown
52490	663.863	2373.58	-3.57541	0	50S ribosomal protein L31	Translation	Ribosomal proteins: synthesis and modification
52500	92.7465	631.989	-6.81415	0	30S ribosomal protein S9	Translation	Ribosomal proteins: synthesis and modification
52510	208.803	1081.2	-5.17809	0	50S ribosomal protein L13	Translation	Ribosomal proteins: synthesis and modification
52520	206.025	1134.61	-5.50715	0	tRNA pseudouridine synthase 1	Translation	Aminoacyl tRNA synthetases and tRNA modification
52530	415.43	2084.94	-5.01875	0	50S ribosomal protein L17	Translation	Ribosomal proteins: synthesis and modification
52540	379.949	2062.92	-5.42947	0	RNA polymerase alpha subunit	Transcription	RNA synthesis, modification, and DNA transcription
52550	342.396	1991.04	-5.81502	0	30S ribosomal protein S11	Translation	Ribosomal proteins: synthesis and modification
52560	534.706	3426.87	-6.40889	0	30S ribosomal protein S13	Translation	Ribosomal proteins: synthesis and modification
52570	1359.18	5586.66	-4.11032	0	hypothetical protein	Hypothetical
52590	39.6754	24.3732	1.62783	0.00794253	2'-5' RNA ligase	Other categories	Other
52610	74.1107	47.9587	1.5453	0.00349862	hypothetical protein	Hypothetical
52630	99.1081	62.6726	1.58136	0.00189859	creatininase	Other categories	Other
52660	243.961	107.459	2.27027	6.91883e-08	phosphate transport system regulatory protein PhoU	Regulatory functions
52680	537.369	872.451	-1.62356	0.00216094	NADH dehydrogenase I subunit N	Other categories	Other
52690	128.91	199.76	-1.54961	0.00573642	glutamyl-tRNA synthetase	Translation	Aminoacyl tRNA synthetases and tRNA modification
52760	11.7335	4.75234	2.46899	3.37182e-05	hypothetical protein	Hypothetical
52820	475.395	79.928	5.94779	2.64271e-11	hypothetical protein	Hypothetical
52850	197.252	130.713	1.50905	0.00763557	cyclic nucleotide-binding domain like	Other categories	Other
52860	68.1825	47.5994	1.43242	0.0154062	methionyl-tRNA formyltransferase	Other categories	Other
52870	50.9544	30.3937	1.67648	0.00105609	hypothetical protein	Hypothetical
52890	32.1163	20.742	1.54837	0.00301202	primosomal protein N'	DNA replication, restriction, modification, recombination, and repair
52900	873.418	62.9483	13.8752	0	group 2 RNA polymerase sigma factor SigE	Transcription	RNA synthesis, modification, and DNA transcription
52910	17.3385	28.89	-1.66623	0.00122021	cysteine desulfurase like	Other categories	Other
52920	33.0208	140.177	-4.24511	0	group 3 RNA polymerase sigma factor SigF	Transcription	RNA synthesis, modification, and DNA transcription
52930	32.5835	19.8707	1.63978	0.00148192	holliday junction DNA helicase RuvB	DNA replication, restriction, modification, recombination, and repair
52980	19.4053	32.5571	-1.67774	0.00190188	ribonuclease H like	Transcription	Degradation of RNA
53000	158.48	497.064	-3.13645	1.37668e-14	iron-sulfur cluster-binding protein like	Other categories	Other
53050	119.436	70.7772	1.68749	0.000515294	hypothetical protein	Hypothetical
53080	75.1768	124.882	-1.66118	0.000438841	dehydrogenase like	Other categories	Other
53090	879.08	1454.77	-1.65488	0.00877149	hypothetical protein	Hypothetical
53120	3.45653	11.4312	-3.30713	0.00639364	hypothetical protein	Hypothetical
53240	51.4528	34.318	1.49929	0.00650469	ABC-transporter ATP-binding protein	Transport and binding proteins
53250	9.89895	5.78685	1.71059	0.0121132	potassium-transporting P-type ATPase D chain	Transport and binding proteins
53260	50416.5	90577	-1.79657	0.00101099	photosystem II reaction center M protein	Photosynthesis and respiration	Photosystem II
53310	16.3842	5.90637	2.77399	2.408e-07	ABC-transporter periplasmic binding protein	Transport and binding proteins
53320	9.9928	4.00921	2.49246	0.00360619	ABC-transporter ATP-binding protein	Transport and binding proteins
53380	749.747	3162.38	-4.21793	0	30S ribosomal protein S14	Translation	Ribosomal proteins: synthesis and modification
53390	235.443	639.919	-2.71794	5.22186e-07	polyribonucleotide nucleotidyltransferase	Transcription	RNA synthesis, modification, and DNA transcription
53410	80.7137	141.783	-1.75662	0.000105767	peptide chain release factor 1	Translation	Protein modification and translation factors
53430	25.9881	88.0192	-3.3869	0	arginine biosynthesis bifunctional protein ArgJ	Amino acid biosynthesis	Glutamate family / Nitrogen assimilation
53500	99.9687	53.8529	1.85633	0.00103771	hypothetical protein	Hypothetical
53520	32.7939	15.1991	2.15762	5.10037e-07	UDP-N-acetylmuramoylalanyl-D-glutamate--2,6-diaminopimelate ligase	Other categories	Other
53540	120.623	273.572	-2.26799	1.16149e-07	transposase	Other categories	Transposon-related functions
53550	27.3918	14.0667	1.94728	1.49203e-05	serine/threonine protein kinase	Regulatory functions
53570	265.225	553.17	-2.08566	1.40534e-05	delta 12 acyl-lipid desaturase	Other categories	Other
53600	220.78	120.966	1.82514	0.000127512	tetratricopeptide TPR_2	Other categories	Other
53610	161.051	245.906	-1.52688	0.00350198	ABC-transporter ATP-binding protein	Transport and binding proteins
53630	108.213	74.0154	1.46203	0.010492	H+/Ca2+ exchanger	Transport and binding proteins
53640	78.9526	38.7831	2.03575	5.12414e-06	hypothetical protein	Hypothetical
53670	6.63526	12.9297	-1.94864	0.00101178	thiamine-monophosphate kinase	Other categories	Other
53680	34.4623	65.1314	-1.88993	9.23647e-06	signal recognition particle protein	Cellular processes	Protein and peptide secretion
53690	291.616	164.127	1.77677	9.94543e-05	hypothetical protein	Hypothetical
53700	5.56574	21.2454	-3.81717	1.54174e-10	33 kDa chaperonin	Cellular processes	Chaperones
53730	5.23203	1.1055	4.73273	8.32536e-05	pentapeptide repeat family protein	Other categories	Other
53770	76.9594	526.764	-6.8447	0	hypothetical protein	Hypothetical
53800	8.11958	18.7921	-2.31442	5.07167e-06	C-5 cytosine-specific DNA-methylase	Other categories	Other
53840	446.23	104.865	4.25528	0	unknown protein	Unknown
53860	425.699	734.974	-1.72651	0.0162615	light-independent protochlorophyllide reductase subunit ChlB	Biosynthesis of cofactors, prosthetic groups, and carriers	Cobalamin, heme, phycobilin and porphyrin
53890	39.6172	65.8825	-1.66298	0.000644421	lipoic acid synthetase	Biosynthesis of cofactors, prosthetic groups, and carriers	Lipoate
54110	2496.26	1050.72	2.37576	8.68001e-09	hypothetical protein	Hypothetical
54120	5032.08	2312.03	2.17648	1.9072e-06	hypothetical protein	Hypothetical
54130	532.97	181.378	2.93845	1.03187e-07	4-alpha-glucanotransferase (EC 2.4.1.25)	Central intermediary metabolism	Polysaccharides and glycoproteins
54140	27.8361	10.5982	2.62649	1.17566e-08	hypothetical protein	Hypothetical
54200	60.5888	28.3769	2.13515	0.00292184	hypothetical protein	Hypothetical
54220	20.1021	29.824	-1.48363	0.0156016	hypothetical protein	Hypothetical
54290	23.2387	40.85	-1.75784	0.00631639	hypothetical protein	Hypothetical
54320	62.3549	24.2846	2.56767	0.0159851	hypothetical protein	Hypothetical
54390	279.279	1425.04	-5.10257	0	photosystem II reaction center 13 kDa protein	Photosynthesis and respiration	Photosystem II
54440	13.6311	9.04367	1.50725	0.0140431	FAD dependent oxidoreductase	Other categories	Other
54450	126.666	71.113	1.78119	0.000699404	hypothetical protein	Hypothetical
54470	1073.19	610.792	1.75705	0.013955	principal RNA polymerase sigma factor SigA	Other categories	Other
54480	1330.87	6319.76	-4.74859	0	30S ribosomal protein S20	Translation	Ribosomal proteins: synthesis and modification
54490	225.045	704.824	-3.13192	4.82503e-13	deoxyribonuclease	Other categories	Other
54500	58.2466	130.699	-2.24389	1.21222e-06	RNA polymerase beta subunit	Transcription	RNA synthesis, modification, and DNA transcription
54520	69.2116	250.584	-3.62055	1.02074e-12	RNA polymerase beta prime subunit	Transcription	RNA synthesis, modification, and DNA transcription
54530	129.382	184.077	-1.42274	0.0144289	GCN5-related N-acetyltransferase	Other categories	Other
54540	213.649	96.0038	2.22542	1.44727e-07	PpiC-type peptidyl-prolyl cis-trans isomerase	Other categories	Other
54560	164.072	90.7428	1.8081	0.00217628	hemolysin secretion protein	Cellular processes	Cell killing
54580	307.311	140.581	2.18601	3.28361e-06	transcriptional regulator	Regulatory functions
54830	40.4818	25.6349	1.57917	0.00189421	hypothetical protein	Hypothetical
54840	4258.7	1770.4	2.4055	5.26347e-06	hypothetical protein	Hypothetical
54850	247.476	531.613	-2.14814	8.16808e-06	inosine-5'-monophosphate dehydrogenase (EC 1.1.1.205)	Purines, pyrimidines, nucleosides, and nucleotides	Purine ribonucleotide biosynthesis
54870	41.3293	19.2976	2.14168	1.22081e-05	hypothetical protein	Hypothetical
54960	75.3999	38.6976	1.94844	0.00211285	hypothetical protein	Hypothetical
54970	252.027	86.0132	2.9301	1.39089e-12	phosphoribosyltransferase	Other categories	Other
55010	34.521	5.95362	5.79832	4.27452e-05	tetratricopeptide TPR_2	Other categories	Other
55020	165.242	21.9683	7.52184	0.0151687	unknown protein	Unknown
55030	7.47526	0.804864	9.28761	0.00241707	tetratricopeptide TPR_2	Other categories	Other
55070	39.7279	6.49192	6.11959	2.44129e-11	tetratricopeptide TPR_2	Other categories	Other
55090	164.021	96.1044	1.7067	0.000497431	death on curing protein	Other categories	Other
55100	677.369	406.52	1.66626	0.00157855	transcriptional regulator/antitoxin MazE	Regulatory functions
55170	47.0365	7.07959	6.64396	3.10862e-15	hypothetical protein	Hypothetical
55190	49.9082	77.7927	-1.55872	0.00931217	pentapeptide repeat family protein	Other categories	Other
55340	67.8849	21.0096	3.23114	2.42942e-09	unknown protein	Unknown
55360	35.4764	106.761	-3.00935	6.86118e-14	phosphatidate cytidylyltransferase	Fatty acid, phospholipid and sterol metabolism
55390	566.074	1508.99	-2.66571	4.16973e-11	carbon dioxide concentrating mechanism protein CcmK	Photosynthesis and respiration	CO2 fixation
55400	115.491	507.228	-4.39193	0	carbon dioxide concentrating mechanism protein CcmK	Photosynthesis and respiration	CO2 fixation
55420	141.345	92.671	1.52523	0.00668431	3-methyl-2-oxobutanoate hydroxymethyltransferase	Biosynthesis of cofactors, prosthetic groups, and carriers	Pantothenate
55440	1432.98	54.9343	26.0853	0	pyruvate kinase	Energy metabolism	Glycolysis
55580	235.419	102.803	2.29	4.34236e-06	N-acetylmuramoyl-L-alanine amidase	Cell envelope	Murein sacculus and peptidoglycan
55590	246.022	101.832	2.41596	1.80206e-08	glutamate racemase	Cell envelope	Murein sacculus and peptidoglycan
55640	79.4819	19.1731	4.14549	0	transposase	Other categories	Transposon-related functions
55650	36.6274	14.6432	2.50132	4.84253e-08	hypothetical protein	Hypothetical
55660	15.6834	6.15247	2.54912	0.000291105	mannose-1-phosphate guanyltransferase	Other categories	Other
55670	40.7064	19.0703	2.13454	1.34595e-06	GHMP kinase	Other categories	Other
55680	179.009	60.9438	2.93728	1.27143e-12	phosphoheptose isomerase	Cell envelope	Surface polysaccharides, lipopolysaccharides and antigens
55730	196.253	54.4329	3.60541	0.00585225	hypothetical protein	Hypothetical
55750	75.3217	37.3861	2.0147	0.0182049	hypothetical protein	Hypothetical
55790	124.853	52.0104	2.40054	0.000380148	hypothetical protein	Hypothetical
55810	15.7205	9.40522	1.67147	0.00123154	serine/threonine protein kinase	Regulatory functions
55820	89.7025	52.1181	1.72114	0.00854003	hypothetical protein	Hypothetical
55850	264.626	115.724	2.2867	0.000120092	hypothetical protein	Hypothetical
55860	549.153	146.142	3.75767	5.48246e-11	hypothetical protein	Hypothetical
55870	144.688	216.311	-1.49502	0.00947129	Fe-S-cluster oxidoreductase-like	Other categories	Other
55890	18.8278	7.39217	2.54699	3.52921e-08	unknown protein	Unknown
55900	83.7535	55.6158	1.50593	0.00546014	pyrroline-5-carboxylate reductase	Amino acid biosynthesis	Glutamate family / Nitrogen assimilation
55910	2390.25	844.386	2.83076	1.13801e-06	hypothetical protein YCF50	Hypothetical
55920	130.417	66.5147	1.96072	6.04988e-06	hypothetical protein	Hypothetical
55930	932.859	338.145	2.75875	2.52975e-11	hypothetical protein	Hypothetical
55950	352.617	682.855	-1.93653	0.000997092	NAD(P)H-quinone oxidoreductase chain 2	Photosynthesis and respiration	NADH dehydrogenase
55990	20.0093	52.2135	-2.60946	4.73369e-10	GTP-binding protein	Other categories	Other
56010	109.179	63.6952	1.71409	0.00130503	elongation factor EF-G	Translation	Protein modification and translation factors
56060	210.705	41.9025	5.02846	0.00289341	unknown protein	Unknown
56070	186.198	87.9867	2.11621	6.36773e-06	FdxN element excision controlling factor protein like	Other categories	Other
56080	40.2482	8.41371	4.78364	6.58262e-06	FdxN element excision controlling factor protein like	Other categories	Other
56120	239.699	80.3489	2.98323	0.000732942	hypothetical protein	Hypothetical
56130	348.301	122.406	2.84546	0.00187392	hypothetical protein	Hypothetical
56160	148.126	20.6893	7.15955	0.000871973	unknown protein	Unknown
56170	55.6493	7.04469	7.89947	0.00238565	plasmid stabilization system protein like	Other categories	Other
56180	279.088	54.6802	5.104	2.14314e-08	hypothetical protein	Hypothetical
56240	28.871	11.9621	2.41354	4.20329e-09	tetratricopeptide repeat protein 28 like	Other categories	Other
56250	130.674	35.1527	3.71732	4.44089e-16	succinate dehydrogenase flavoprotein subunit	Other categories	Other
56280	303.502	4198.46	-13.8334	0	cytochrome c553	Photosynthesis and respiration	Soluble electron carriers
56320	13.4715	1.32171	10.1925	0.00720868	hypothetical protein	Hypothetical
56330	56.0838	186.182	-3.31971	4.44089e-16	anti-ECFsigma factor like	Other categories	Other
56350	277.42	462.541	-1.6673	0.00222316	hypothetical protein	Hypothetical
56380	88.4458	47.0387	1.88028	2.16031e-05	serine protease do-like precursor	Translation	Degradation of proteins, peptides, and glycopeptides
56420	837.715	1343.52	-1.60379	0.00138705	NADH dehydrogenase subunit 4L	Photosynthesis and respiration	NADH dehydrogenase
56430	521.909	788.353	-1.51052	0.0132001	NADH dehydrogenase subunit J	Photosynthesis and respiration	NADH dehydrogenase
56440	406.503	618.049	-1.5204	0.00796839	NADH dehydrogenase subunit I	Photosynthesis and respiration	NADH dehydrogenase
56450	336.404	652.667	-1.94013	0.000263322	NADH dehydrogenase subunit H	Photosynthesis and respiration	NADH dehydrogenase
56470	239.642	95.9139	2.49851	1.545e-09	porin type major outer membrane protein like	Cell envelope	Membranes, lipoproteins, and porins
56510	51.4778	85.2937	-1.6569	0.000535668	3-oxoacyl-[acyl-carrier-protein] reductase like	Other categories	Other
56580	81.2072	52.4694	1.54771	0.0160131	peptide synthetase	Other categories	Other
56630	49.874	23.7155	2.10301	1.07398e-06	DNA topoisomerase I	DNA replication, restriction, modification, recombination, and repair
56670	20.0672	8.53346	2.35159	0.000553333	hypothetical protein	Hypothetical
56680	32.3142	170.604	-5.27954	0	iron transport system substrate-binding protein	Other categories	Other
56740	359.45	875.483	-2.43562	3.26527e-09	nucleoside diphosphate kinase	Purines, pyrimidines, nucleosides, and nucleotides	Interconversions and salvage of nucleosides and nucleotides
56750	75.8925	112.696	-1.48494	0.00716042	putative sensor protein	Other categories	Other
56760	177.186	430.853	-2.43164	2.45101e-08	radical S-adenosylmethionine superfamily protein	Other categories	Other
56790	188.413	855.2	-4.53896	0	hypothetical protein	Hypothetical
56900	17.6014	38.9608	-2.21351	3.73668e-07	hypothetical protein	Hypothetical
56910	7.617	14.4809	-1.90113	0.00119076	zinc-containing alcohol dehydrogenase superfamily	Other categories	Other
56920	27.8881	83.29	-2.98658	3.59517e-10	acetyl-CoA carboxylase biotin carboxyl carrier protein	Fatty acid, phospholipid and sterol metabolism
56930	217.096	694.497	-3.19903	6.88338e-15	elongation factor P	Translation	Protein modification and translation factors
56950	29.9075	7.31721	4.08728	0.00216773	putative nucleotidyltransferase domain	Other categories	Other
57100	143.325	66.7343	2.1477	2.97963e-07	hypothetical protein	Hypothetical
57110	259.926	142.843	1.81966	0.00275934	ferredoxin	Photosynthesis and respiration	Soluble electron carriers
57130	53.6974	135.384	-2.52124	4.31668e-08	hypothetical protein	Hypothetical
57240	73.5507	1183.84	-16.0956	0	adenylate kinase	Purines, pyrimidines, nucleosides, and nucleotides	Purine ribonucleotide biosynthesis
57250	157.285	1403.26	-8.92177	0	preprotein translocase SecY subunit	Cellular processes	Protein and peptide secretion
57260	99.4486	1252.04	-12.5898	0	50S ribosomal protein L15	Translation	Ribosomal proteins: synthesis and modification
57270	43.3948	918.208	-21.1594	0	30S ribosomal protein S5	Translation	Ribosomal proteins: synthesis and modification
57280	65.3858	1576.88	-24.1166	0	50S ribosomal protein L18	Translation	Ribosomal proteins: synthesis and modification
57290	48.0862	1391.8	-28.9439	0	50S ribosomal protein L6	Translation	Ribosomal proteins: synthesis and modification
57300	94.7607	1870.6	-19.7403	0	30S ribosomal protein S8	Translation	Ribosomal proteins: synthesis and modification
57310	124.052	2544.67	-20.5129	0	50S ribosomal protein L5	Translation	Ribosomal proteins: synthesis and modification
57320	116.755	2228.19	-19.0843	0	50S ribosomal protein L24	Translation	Ribosomal proteins: synthesis and modification
57330	138.877	2359.89	-16.9927	0	50S ribosomal protein L14	Translation	Ribosomal proteins: synthesis and modification
57340	294.144	5090.72	-17.3069	0	30S ribosomal protein S17	Translation	Ribosomal proteins: synthesis and modification
57350	173.026	2718.4	-15.7109	0	50S ribosomal protein L29	Translation	Ribosomal proteins: synthesis and modification
57360	90.2354	1198.64	-13.2835	0	50S ribosomal protein L16	Translation	Ribosomal proteins: synthesis and modification
57370	40.6154	530.325	-13.0572	0	30S ribosomal protein S3	Translation	Ribosomal proteins: synthesis and modification
57380	59.6069	703.836	-11.808	0	50S ribosomal protein L22	Translation	Ribosomal proteins: synthesis and modification
57390	167.705	1804.78	-10.7616	0	30S ribosomal protein S19	Translation	Ribosomal proteins: synthesis and modification
57400	44.2377	456.324	-10.3153	0	50S ribosomal protein L2	Translation	Ribosomal proteins: synthesis and modification
57410	62.0638	862.715	-13.9005	2.22045e-16	50S ribosomal protein L23	Translation	Ribosomal proteins: synthesis and modification
57420	44.0082	735.119	-16.7041	0	50S ribosomal protein L4	Translation	Ribosomal proteins: synthesis and modification
57430	50.0599	842.139	-16.8226	0	50S ribosomal protein L3	Translation	Ribosomal proteins: synthesis and modification
57440	7482.98	23730.7	-3.17129	4.35207e-14	unknown protein	Unknown
57460	4730.69	2563.28	1.84556	0.00190123	nitrogen regulatory protein P-II	Amino acid biosynthesis	Glutamate family / Nitrogen assimilation
57480	314.945	132.536	2.3763	1.57071e-08	hypothetical protein	Hypothetical
57490	415.66	183.021	2.27111	2.83154e-07	phosphoribosyltransferase	Other categories	Other
57500	3863.5	1681.25	2.29799	2.60062e-06	hypothetical protein	Hypothetical
57530	76.032	111.167	-1.46211	0.00829578	acetyl-CoA carboxylase beta subunit	Fatty acid, phospholipid and sterol metabolism
57560	31.858	53.7412	-1.6869	0.00104108	phosphoribosylformylglycinamidine synthase PurL	Purines, pyrimidines, nucleosides, and nucleotides	Purine ribonucleotide biosynthesis
57590	18.0787	30.2732	-1.67452	0.00115761	dTDP-glucose 4,6-dehydratase	Cell envelope	Surface polysaccharides, lipopolysaccharides and antigens
57600	1050.55	2908.14	-2.76821	1.43211e-08	RNA-binding protein like	Other categories	Other
57610	139.796	300.249	-2.14777	5.90308e-07	GTP-binding protein	Other categories	Other
57620	79.1873	195.347	-2.4669	0.00117802	hypothetical protein	Hypothetical
57800	40.4089	24.3268	1.66109	0.00170967	segregation and condensation protein A	Other categories	Other
57850	26.2546	39.8485	-1.51777	0.00364552	hypothetical protein	Hypothetical
57860	110.43	47.0917	2.345	1.12321e-06	hypothetical protein	Hypothetical
57870	141.336	75.8114	1.86431	0.000158841	putative hydrogenase expression/formation protein HypB	Other categories	Hydrogenase
57910	79.4806	55.7702	1.42514	0.0160848	hypothetical protein	Hypothetical
57920	34.065	54.1562	-1.58979	0.00188327	hypothetical protein	Hypothetical
57940	310.998	56.9341	5.46242	0	hydrogenase subunit of the bidirectional hydrogenase	Other categories	Hydrogenase
57970	716.331	77.3722	9.25825	0	diaphorase subunit of the bidirectional hydrogenase	Other categories	Hydrogenase
57980	596.964	98.4539	6.06339	0	hydroxylamine reductase	Other categories	Other
57990	2009.4	397.885	5.0502	3.09168e-11	unknown protein	Unknown
58050	23.3435	5.72718	4.07592	0	tetratricopeptide TPR_2	Other categories	Other
58060	23.4371	5.37893	4.3572	1.17684e-14	hypothetical protein	Hypothetical
58190	50.3889	111.507	-2.21293	7.68371e-07	(3R)-hydroxymyristol acyl carrier protein dehydrase	Fatty acid, phospholipid and sterol metabolism
58270	128.651	200.479	-1.55832	0.00318047	aldo/keto reductase family protein	Other categories	Other
58280	1628.09	458.421	3.55152	1.77636e-15	hypothetical protein	Hypothetical
58340	86.8659	24.9355	3.48362	0.000124207	chromosome segregation protein	Other categories	Other
58370	147.094	56.1495	2.61968	1.95585e-09	site-specific recombinase like	Other categories	Other
58380	553.692	198.464	2.78989	4.35264e-09	hypothetical protein	Hypothetical
58390	116.222	182.652	-1.57158	0.00277296	cysteine desulfurase	Other categories	Other
58400	49.3159	89.4783	-1.81439	3.7362e-05	NADH dehydrogenase subunit 4 NdhD4	Photosynthesis and respiration	NADH dehydrogenase
58460	6.29645	2.61764	2.40539	2.26641e-07	hypothetical protein	Hypothetical
58470	27.6336	13.8135	2.00048	0.000430116	hypothetical protein	Hypothetical
58480	96.1869	44.8533	2.14448	0.00256472	hypothetical protein	Hypothetical
58490	11.2489	5.59776	2.00954	0.00674517	hypothetical protein	Hypothetical
58500	96.1869	44.8533	2.14448	0.000566458	integrins alpha chain like	Other categories	Other
58510	13.9285	8.2927	1.67961	0.00725332	hypothetical protein	Hypothetical
58540	240.998	94.9304	2.53868	6.68983e-05	hypothetical protein	Hypothetical
58560	38.125	6.06254	6.28862	0.0081557	unknown protein	Unknown
58580	52.5486	31.505	1.66794	0.000620356	hypothetical protein	Hypothetical
58610	85.4565	140.526	-1.64442	0.000729267	short-chain dehydrogenase	Other categories	Other
58710	13.1052	3.91159	3.35035	2.05705e-05	DNA-methyltransferase	Other categories	Other
58730	64.1133	115.6	-1.80306	6.92111e-05	peptide-chain-release factor 3	Translation	Protein modification and translation factors
58770	25.5269	10.7505	2.37448	7.49761e-09	hypothetical protein	Hypothetical
58780	32.3808	16.8287	1.92414	1.38319e-05	hypothetical protein	Hypothetical
58790	14.0834	8.97311	1.56951	0.011165	unknown protein	Unknown
58800	38.4565	22.0866	1.74117	0.00304204	hypothetical protein	Hypothetical
58850	127.309	57.5595	2.21178	1.22466e-06	long-chain-fatty-acid CoA ligase	Other categories	Other
58930	41.9438	22.4635	1.8672	2.36997e-05	similar to fibronectin binding protein	Other categories	Other
58970	338.921	740.803	-2.18577	6.37029e-08	hypothetical protein	Hypothetical
58980	38.2821	86.096	-2.24899	2.02787e-08	hypothetical protein	Hypothetical
58990	40.4914	25.0532	1.61622	0.00132216	hypothetical protein	Hypothetical
59020	66.8932	25.8437	2.58838	1.01578e-08	thiosulfate sulfurtransferase	Other categories	Other
59040	23.4989	4.52571	5.19231	2.93099e-14	two-component response regulator	Regulatory functions
59060	50.7939	25.8856	1.96225	5.52287e-06	beta-carotene ketolase	Other categories	Other
59100	72.474	39.1975	1.84894	3.46515e-05	glycosyl transferase group 1	Other categories	Other
59110	20.2732	12.1968	1.66217	0.00168951	arsenical pump membrane protein	Other categories	Other
59120	351.341	144.46	2.4321	6.8496e-09	hypothetical protein	Hypothetical
59130	78.1937	40.2965	1.94046	0.0038004	nitrogen regulatory protein P-II	Other categories	Other
59140	77.7897	30.363	2.56199	1.12976e-09	sodium-dependent bicarbonate transporter	Other categories	Other
59230	6437.44	16317.6	-2.5348	7.03547e-06	photosystem subunit VII	Photosynthesis and respiration	Photosystem I
59340	32.9655	19.8958	1.65691	0.00287477	glutamine amidotransferase, class-II	Other categories	Other
59370	97.8006	207.703	-2.12374	4.1364e-07	threonine synthase	Amino acid biosynthesis	Aspartate family
59390	29.0547	18.0097	1.61328	0.00145024	unknown protein	Unknown
59400	65.2867	21.1979	3.07987	1.96736e-11	hypothetical protein	Hypothetical
59430	408.457	221.949	1.84032	0.00299766	CAB/ELIP/HLIP superfamily protein	Other categories	Adaptations and atypical conditions
59470	57.8386	28.8652	2.00375	3.31747e-06	probable glycosyl transferase	Other categories	Other
59670	10445.6	5723.98	1.82488	5.72196e-05	hypothetical protein	Hypothetical
59680	40.4918	63.7831	-1.57521	0.00176424	UDP-N-acetylglucosamine pyrophosphorylase (EC 2.7.7.23)	Cell envelope	Murein sacculus and peptidoglycan
59790	82.2307	116.759	-1.4199	0.015544	transposase	Other categories	Transposon-related functions
59800	78.4143	22.7895	3.44081	2.22045e-15	potassium-transporting P-type ATPase A chain	Transport and binding proteins
59820	37.8816	16.7736	2.25841	4.77802e-08	potassium-transporting P-type ATPase B chain	Other categories	Other
59830	26.8452	9.24456	2.90389	1.81443e-05	cytosine-specific methyltransferase	Other categories	Other
59840	60.9625	19.9025	3.06306	0.000166565	cytosine-specific methyltransferase	Other categories	Other
59960	178.348	261.962	-1.46882	0.0102321	putative methyltransferase	Other categories	Other
59980	17671.2	9813.81	1.80065	0.0108174	unknown protein	Unknown
59990	2226.2	1375.62	1.61832	0.0160692	hypothetical protein	Hypothetical
60030	25.9347	15.3192	1.69295	0.00038155	McnA protein	Other categories	Other
60070	95.3263	137.325	-1.44058	0.0135975	McnG protein	Other categories	Other
60100	11.9081	7.99945	1.48861	0.0184237	GUN4-like protein	Other categories	Other
60130	9.63359	17.9087	-1.85899	0.0003642	transposase	Other categories	Transposon-related functions
60250	8.16506	4.54693	1.79573	0.0177676	unknown protein	Unknown
60260	10.9183	6.97065	1.56632	0.00989972	unknown protein	Unknown
60310	68.4585	29.1559	2.34802	1.99485e-08	cysteine synthase	Other categories	Other
60380	235.44	109.258	2.1549	1.11564e-05	beta-lactamase-like protein	Other categories	Other
60400	10.2853	18.3036	-1.77959	0.000715973	molybdopterin biosynthesis protein MoeA	Biosynthesis of cofactors, prosthetic groups, and carriers	Molybdopterin
60410	2.85105	6.27332	-2.20035	0.00793764	putative glutaminase	Amino acid biosynthesis	Glutamate family / Nitrogen assimilation
60420	8.03042	4.97146	1.6153	0.00909342	TPR repeat protein	Other categories	Other
60490	27.8075	19.3116	1.43994	0.0137208	hemolysin-type calcium-binding region protein	Other categories	Other
60540	19.8728	12.3686	1.60671	0.00754893	hypothetical protein	Hypothetical
60550	19.8649	12.4969	1.58959	0.00778579	hypothetical protein	Hypothetical
60590	31.8011	17.8875	1.77784	0.000353997	hypothetical protein	Hypothetical
60610	12.7567	6.60651	1.93093	0.0114807	hypothetical protein	Hypothetical
60620	21.3148	11.046	1.92964	0.0012428	hypothetical protein	Hypothetical
60630	32.6822	14.6677	2.22817	4.4966e-05	hypothetical protein	Hypothetical
60640	17.4682	10.5547	1.65502	0.0134917	hypothetical protein	Hypothetical
60650	125.807	79.4858	1.58276	0.00258068	hypothetical protein	Hypothetical
60660	373.891	163.476	2.28713	6.23219e-08	zinc-binding CMP/dCMP deaminase	Other categories	Other
60680	317.056	65.6338	4.83068	0	cobalamin biosynthesis protein M	Biosynthesis of cofactors, prosthetic groups, and carriers	Cobalamin, heme, phycobilin and porphyrin
60690	77.2308	26.529	2.91118	3.71303e-05	putative cobalt transport protein	Other categories	Other
60700	491.555	138.676	3.54463	0.00418265	unknown protein	Unknown
60710	42.6448	21.4525	1.98787	2.3077e-05	ABC-transporter ATP-binding protein	Transport and binding proteins
60760	157.134	45.6418	3.44277	8.53762e-13	glycoside hydrolase family 57	Other categories	Other
60820	26.8186	41.0179	-1.52946	0.0172563	clock-associated histidine kinase SasA	Regulatory functions
60830	41.7617	105.461	-2.5253	2.3454e-10	glycoside hydrolase family 57	Other categories	Other
60860	28.8034	15.9581	1.80494	0.000106875	serine/threonine protein kinase	Regulatory functions
60930	1863.05	1025.2	1.81726	0.00105536	bacterioferritin comigratory protein	Transport and binding proteins
60940	29.8321	15.0064	1.98796	4.91773e-06	N-acetylmuramoyl-L-alanine amidase	Cell envelope	Murein sacculus and peptidoglycan
60960	68.714	20.9801	3.2752	2.42029e-14	phosphotransacetylase	Other categories	Other
60970	32.0045	20.6071	1.55308	0.00279564	Na+/H+ antiporter	Transport and binding proteins
61070	41.8149	6.61277	6.32336	0.0065575	unknown protein	Unknown
61110	20.8098	9.05023	2.29937	4.7471e-06	hypothetical protein	Hypothetical
61160	57.2323	13.2161	4.3305	0.0015538	hypothetical protein	Hypothetical
61200	70.4988	111.104	-1.57597	0.00189786	ATP phosphoribosyltransferase	Amino acid biosynthesis	Aromatic amino acid family
61240	133.689	76.6146	1.74495	0.00136593	aconitate hydratase	Other categories	Other
61250	44.1943	10.9989	4.01807	0.000142032	hypothetical protein	Hypothetical
61260	18.3374	4.85811	3.7746	1.82197e-07	unknown protein	Unknown
61300	6.02885	2.60062	2.31824	0.00797478	hypothetical protein	Hypothetical
61330	89.9051	53.8582	1.66929	0.000824389	urease alpha subunit	Central intermediary metabolism	Other
61340	47.066	15.8597	2.96765	0.000481775	hypothetical protein	Hypothetical
61450	92.0753	37.7339	2.44012	0.00586345	hypothetical protein	Hypothetical
61570	17.4905	11.5061	1.52011	0.00432255	magnesium protoporphyrin IX chelatase subunit H	Biosynthesis of cofactors, prosthetic groups, and carriers	Cobalamin, heme, phycobilin and porphyrin
61630	709.619	36.1949	19.6055	0	hypothetical protein	Hypothetical
61640	7.95083	1.6685	4.76526	4.50453e-11	putative hydrogenase expression/formation protein HypF	Other categories	Hydrogenase
61650	17.6971	9.83457	1.79948	0.00938352	hypothetical protein	Hypothetical
61660	84.7913	28.0602	3.02176	3.36423e-08	hypothetical protein	Hypothetical
61680	47.559	142.492	-2.99611	5.81757e-14	inositol monophosphate family protein	Other categories	Other
61690	294.859	1095.69	-3.71598	3.10862e-15	pentose-5-phosphate-3-epimerase	Energy metabolism	Pentose phosphate pathway
61750	48.1485	91.0832	-1.89171	2.02253e-05	hypothetical protein	Hypothetical
61760	366.878	708.615	-1.93147	0.000461014	hypothetical protein	Hypothetical
61770	518.074	177.534	2.91817	1.6514e-08	HNH nuclease	Other categories	Other
61780	388.732	138.564	2.80543	0.000841536	unknown protein	Unknown
61790	94.7157	14.2341	6.65414	0	hydrogenase expression/formation protein HypD	Other categories	Hydrogenase
61800	425.28	41.8712	10.1569	4.22726e-07	putative hydrogenase expression/formation protein HypC	Other categories	Hydrogenase
61890	46.767	67.276	-1.43854	0.0118636	biliverdin reductase	Other categories	Other
61900	222.576	1365.53	-6.13512	0	hypothetical protein	Hypothetical
61920	6.87254	2.34249	2.93386	0.00167783	unknown protein	Unknown
61930	85.8542	37.2732	2.30338	8.01387e-08	phage shock protein A	Other categories	Other
61940	488.67	311.308	1.56973	0.00771491	plasma membrane protein	Other categories	Other
61950	26.354	12.6839	2.07775	2.0709e-05	plasma membrane protein	Other categories	Other
61960	324.839	63.4986	5.11569	0	alanine dehydrogenase	Other categories	Other
61970	3508.01	571.374	6.1396	0	unknown protein	Unknown
61980	516.629	99.9436	5.16921	0	pyridine nucleotide transhydrogenase beta subunit	Biosynthesis of cofactors, prosthetic groups, and carriers	Nicotinate and nicotinamide
61990	1905	748.238	2.54598	5.21185e-10	hypothetical protein	Hypothetical
62000	105.206	183.427	-1.7435	0.000336486	leucine aminopeptidase	Translation	Protein modification and translation factors
62010	282.378	577.358	-2.04463	3.19415e-06	transposase	Other categories	Transposon-related functions
62070	48.8725	79.5788	-1.62829	0.000799861	transcriptional regulator	Regulatory functions
62080	25.3937	307.891	-12.1247	9.04754e-11	sulfate permease family protein	Other categories	Other
62090	67.1081	387.893	-5.78012	0	sodium-dependent bicarbonate transporter	Other categories	Other
62100	181.895	575.872	-3.16596	8.21565e-15	hypothetical protein	Hypothetical
62110	30.5355	140.88	-4.61365	0	Na+/H+ antiporter	Transport and binding proteins
62150	73.78	111.564	-1.51212	0.00456421	hypothetical protein	Hypothetical
62230	174.157	99.8579	1.74405	0.000159977	hypothetical protein	Hypothetical
62250	55.6645	128.573	-2.30978	6.19793e-09	probable tRNA/rRNA methyltransferase	Other categories	Other
62430	51.9635	29.5948	1.75583	0.00020418	FkbM family methyltransferase	Other categories	Other
62450	64.69	40.354	1.60306	0.00136858	UDP-glucose 4-epimerase	Energy metabolism	Sugars
62490	77.912	50.5616	1.54093	0.00434311	phosphoribosylglycinamide formyltransferase	Other categories	Other
62520	58.3216	95.3987	-1.63574	0.00168775	valyl-tRNA synthetase	Other categories	Other
62530	255.348	77.7237	3.28533	5.24092e-12	isocitrate dehydrogenase (NADP+) (EC 1.1.1.42)	Energy metabolism	TCA cycle
62570	282.465	185.84	1.51994	0.00619701	transcriptional regulator	Regulatory functions
62580	5.94655	2.75559	2.158	0.000225328	serine/threonine protein kinase	Regulatory functions
62650	238.27	443.433	-1.86105	0.00108218	1-deoxyxylulose-5-phosphate synthase	Other categories	Other
62660	75.2209	239.686	-3.18643	8.88178e-16	putative phosphoribosylaminoimidazole carboxylase catalytic subunit	Other categories	Other
62670	80.9705	309.545	-3.82294	0	hypothetical protein	Hypothetical
62680	51.7991	115.786	-2.23529	2.28657e-08	dihydrodipicolinate synthase	Amino acid biosynthesis	Aspartate family
62690	92.0792	158.927	-1.72598	0.000188577	aspartate beta-semialdehyde dehydrogenese	Amino acid biosynthesis	Aspartate family
62700	106.061	155.7	-1.46802	0.0124968	trigger factor	Cellular processes	Protein and peptide secretion
62770	227.531	356.529	-1.56695	0.00263137	hypothetical protein	Hypothetical
62780	316.029	715.218	-2.26314	5.05933e-07	putative peroxiredoxin	Other categories	Other
62790	238.042	762.561	-3.20347	8.88178e-16	HNH endonuclease	Other categories	Other
62810	1595.31	2903.28	-1.81988	3.39275e-05	hypothetical protein	Hypothetical
62820	1203.32	2107.38	-1.7513	9.92266e-05	hypothetical protein	Hypothetical
62830	5115.81	7655.96	-1.49653	0.00519958	unknown protein	Unknown
62870	27.3745	18.6401	1.46858	0.0198669	transglutaminase-like protein	Other categories	Other
62900	314.735	156.095	2.0163	0.0152161	hypothetical protein	Hypothetical
62910	45.0908	67.3337	-1.49329	0.0088921	putative transcriptional regulator	Other categories	Other
62950	76.8855	31.6616	2.42835	3.35466e-09	hypothetical protein	Hypothetical
