# Supplementary material for: Global Transcriptional Responses of the Toxic Cyanobacterium, Microcystis aeruginosa, to Nitrogen Stress, Phosphorus Stress, and Growth on Organic Matter
Source: PLoS One. 2013 Jul 23;8(7):e69834. doi: 10.1371/journal.pone.0069834 (PMC3720943; doi:10.1371/journal.pone.0069834)
Supplement: Table S7 — Differential expression results for the HMWDOM+N treatment compared to the Control treatment. (XLSX) [file pone.0069834.s011.xlsx]

## Sheet: Table S7
Table S7 Differential expression results for the HMWDOM+N treatment as compared to the Control treatment.
MAE Number	HMWDOM +N [FPKM]	Control [FPKM]	Fold Change	p-value	Gene Function	Functional Category	Sub-Category
190	25.1421	13.5407	1.85678	0.00114157	dTDP-6-deoxy-L-mannose-dehydrogenase	Cell envelope	Surface polysaccharides, lipopolysaccharides and antigens
840	32.9723	80.0843	-2.42884	2.81275e-07	hypothetical protein	Hypothetical
940	1819.02	3207.49	-1.76331	0.00259286	hypothetical protein YCF65	Hypothetical
2470	37.6141	21.1704	1.77673	0.00334018	hypothetical protein	Hypothetical
2520	458.582	141.196	3.24784	7.82717e-06	phycobilisome degradation protein NblA	Photosynthesis and respiration	Phycobilisome
3100	11.4935	4.993	2.30192	0.000244664	unknown protein	Unknown
3460	19.882	35.4589	-1.78347	0.00313804	hypothetical protein	Hypothetical
3500	35.8548	69.8501	-1.94814	0.000223666	hypothetical protein	Hypothetical
3970	2320.54	830.945	2.79265	2.30492e-08	hypothetical protein	Hypothetical
4050	13426.8	23470.5	-1.74803	0.000983776	50S ribosomal protein L34	Translation	Ribosomal proteins: synthesis and modification
5560	143.934	69.3942	2.07415	4.09342e-05	iojap-related protein	Other categories	Other
6090	3367.78	1023.57	3.29023	4.88721e-07	porin type major outer membrane protein	Cell envelope	Membranes, lipoproteins, and porins
6180	33.2959	15.5345	2.14335	0.000136201	urea transport system ATP-binding protein	Transport and binding proteins
6190	41.3301	17.4738	2.36526	9.37262e-06	urea transport system ATP-binding protein	Transport and binding proteins
6200	46.9547	19.3783	2.42306	1.497e-06	urea transport system permease protein	Other categories	Other
6210	32.1097	13.6888	2.34569	5.34275e-06	urea transport system permease protein	Transport and binding proteins
6250	458.898	835.333	-1.8203	0.000891239	hypothetical protein	Hypothetical
6290	572.476	1004.98	-1.7555	0.00186953	hypothetical protein	Hypothetical
6300	692.938	1361.45	-1.96475	0.00142965	carboxysome formation protein CcmA	Photosynthesis and respiration	CO2 fixation
6690	12.8275	29.597	-2.30731	3.52311e-06	tRNA(Ile)-lysidine synthase	Other categories	Other
6700	113.708	317.466	-2.79194	2.42186e-09	coproporphyrinogen III oxidase, aerobic (EC 1.3.3.3)	Biosynthesis of cofactors, prosthetic groups, and carriers	Cobalamin, heme, phycobilin and porphyrin
6870	686.154	1238.75	-1.80535	0.000433861	hypothetical protein	Hypothetical
7170	54.8307	91.6496	-1.6715	0.00194602	anthranilate phosphoribosyltransferase	Amino acid biosynthesis	Aromatic amino acid family
7310	1055.6	2006.61	-1.90092	0.000942856	50S ribosomal protein L9	Translation	Ribosomal proteins: synthesis and modification
7560	25.4972	60.4983	-2.37274	8.12353e-07	NADH-dependent glutamate synthase large subunit	Amino acid biosynthesis	Glutamate family / Nitrogen assimilation
7740	131.905	236.556	-1.79338	0.00390919	hypothetical protein	Hypothetical
8080	160.322	404.369	-2.52223	1.27677e-06	spermine synthase	Other categories	Other
8250	117286	15898.7	7.37708	0	CAB/ELIP/HLIP superfamily protein	Other categories	Adaptations and atypical conditions
8260	50.5589	146.36	-2.89484	2.61087e-10	glutamate dehydrogenase (NADP+) (EC 1.4.1.4)	Amino acid biosynthesis	Glutamate family / Nitrogen assimilation
8270	21.0524	52.5273	-2.49507	4.29218e-08	cation-transporting P-type ATPase	Transport and binding proteins
9030	55.497	29.306	1.89371	0.000211757	hypothetical protein	Hypothetical
9050	238.831	61.1015	3.90876	2.52247e-11	glutamate--ammonia ligase	Amino acid biosynthesis	Glutamate family / Nitrogen assimilation
9060	2592.57	736.096	3.52205	6.19286e-09	unknown protein	Unknown
9190	134.757	66.3492	2.03103	7.15023e-05	biopterin transport-related protein BT1 homolog	Other categories	Other
9570	20.7798	34.1279	-1.64236	0.00313623	UDP-N-acetylmuramoylalanine--D-glutamate ligase	Cell envelope	Murein sacculus and peptidoglycan
9640	468.771	1010.9	-2.15649	3.90549e-06	hypothetical protein	Hypothetical
10220	5068.93	2275.44	2.22767	0.000945731	photosystem II D1 protein	Photosynthesis and respiration	Photosystem II
10330	339.526	585.564	-1.72465	0.00181618	hypothetical protein	Hypothetical
10380	4009.33	1146.49	3.49705	7.60512e-08	photosystem II D1 protein	Photosynthesis and respiration	Photosystem II
10410	416.455	211.631	1.96784	0.000317515	photosystem II D1 protein	Photosynthesis and respiration	Photosystem II
10510	11502.3	5506.1	2.08901	0.00379208	photosystem II D1 protein	Photosynthesis and respiration	Photosystem II
10800	5067.81	2274.2	2.22839	0.000940781	photosystem II D1 protein	Photosynthesis and respiration	Photosystem II
11260	38.7889	16.1667	2.39931	1.02003e-05	FHA domain containing protein	Other categories	Other
12330	52.5814	92.8061	-1.765	0.000623156	cobalamin synthesis protein cobW homolog	Biosynthesis of cofactors, prosthetic groups, and carriers	Cobalamin, heme, phycobilin and porphyrin
12350	65.9292	24.8609	2.65192	2.97492e-08	polysaccharide biosynthesis protein CapD homolog	Other categories	Other
12550	70.7438	115.851	-1.63761	0.00291811	hypothetical protein	Hypothetical
13130	41.1395	21.8213	1.88529	0.000195462	putative methyltransferase	Other categories	Other
13330	70.1802	29.336	2.39229	2.17477e-05	hypothetical protein	Hypothetical
14170	8.90658	4.68863	1.89961	0.0038652	hypothetical protein	Hypothetical
14360	209.137	373.612	-1.78645	0.000596619	YhbC family protein	Other categories	Other
14660	24.1128	39.7109	-1.64688	0.00348275	ABC-transporter ATP-binding protein	Transport and binding proteins
14760	157.599	86.6022	1.8198	0.00042828	hypothetical protein	Hypothetical
14770	475.225	104.188	4.56123	3.03313e-13	nitrate/nitrite transport system ATP-binding protein	Transport and binding proteins
14780	599.918	84.4029	7.10779	0	nitrate/nitrite transport system ATP-binding protein	Transport and binding proteins
14790	647.674	78.1049	8.29236	0	nitrate/nitrite transport system permease protein	Transport and binding proteins
14800	1263.35	178.259	7.08716	0	nitrate transport protein nrtA	Transport and binding proteins
14810	29109.2	3905.2	7.45396	0	unknown protein	Unknown
14830	101.078	181.756	-1.79818	0.000579046	cysteine desulfurase	Amino acid biosynthesis	Glutamate family / Nitrogen assimilation
14840	751.007	3632.79	-4.83723	0	hypothetical protein	Hypothetical
14900	33.8026	87.2054	-2.57984	9.4143e-09	NADH-dependent glutamate synthase small subunit	Amino acid biosynthesis	Glutamate family / Nitrogen assimilation
14950	193.962	341.224	-1.75923	0.0028644	acyl carrier protein	Fatty acid, phospholipid and sterol metabolism
15220	55.3633	96.266	-1.73881	0.000951795	6-phosphogluconate dehydrogenase	Energy metabolism	Pentose phosphate pathway
15230	126.358	76.0808	1.66084	0.00285892	hypothetical protein	Hypothetical
15320	6785.42	1139.47	5.95489	0	unknown protein	Unknown
15370	45.5759	75.7709	-1.66252	0.00232944	3-phosphoshikimate 1-carboxyvinyltransferase	Other categories	Other
15580	248.794	444.271	-1.7857	0.000799203	hypothetical protein	Hypothetical
15650	782.395	1540	-1.96832	6.01937e-05	hypothetical protein	Hypothetical
15790	32.9239	87.9059	-2.66997	8.18059e-08	circadian clock protein KaiB homolog	Other categories	Other
15810	18.8904	38.4295	-2.03434	4.37928e-05	carboxypeptidase A2 precursor	Other categories	Other
15850	14.634	43.5664	-2.97707	4.63594e-09	glutathione S-transferase	Biosynthesis of cofactors, prosthetic groups, and carriers	Thioredoxin, glutaredoxin, and glutathione
15960	52.2434	30.3596	1.72082	0.00156807	heat shock protein 40	Cellular processes	Chaperones
16230	1318.09	3005.55	-2.28023	0.000394809	light-independent protochlorophyllide reductase iron protein subunit ChlL	Other categories	Other
16240	711.559	1418.94	-1.99413	0.00126133	hypothetical protein	Hypothetical
16790	16.1792	27.0423	-1.67142	0.00289848	competence-damage inducible protein CinA homolog	Cellular processes	Transformation
16920	65.8621	148.389	-2.25303	2.2228e-06	superoxide dismutase	Cellular processes	Detoxification
17050	776.129	455.255	1.70482	0.00160883	hypothetical protein	Hypothetical
17060	406.176	185.924	2.18463	5.62498e-05	threonine synthase	Amino acid biosynthesis	Aspartate family
17310	184.785	97.729	1.89079	0.000185121	peptide methionine sulfoxide reductase	Translation	Protein modification and translation factors
17440	95.3267	39.3114	2.42491	5.3321e-07	competence protein ComM homolog	Cellular processes	Transformation
17450	37.5567	19.3345	1.94247	0.000111789	hypothetical protein	Hypothetical
17590	22.1373	10.0049	2.21265	4.24194e-06	phosphoenolpyruvate synthase	Other categories	Other
17720	59.7401	23.5367	2.53817	3.97793e-07	lipoate-protein ligase B	Biosynthesis of cofactors, prosthetic groups, and carriers	Lipoate
18140	114.542	67.1317	1.70623	0.00236158	dTDP-glucose 4,6-dehydratase	Cell envelope	Surface polysaccharides, lipopolysaccharides and antigens
18150	144.379	78.8983	1.82994	0.000952971	UDP-glucose dehydrogenase	Energy metabolism	Sugars
18310	160.917	26.1716	6.14854	0	phosphate-binding periplasmic protein	Transport and binding proteins
18350	89.897	43.9606	2.04494	7.57625e-05	phosphate transport ATP-binding protein	Transport and binding proteins
18380	147.504	36.0925	4.08683	2.03237e-12	phosphate-binding periplasmic protein	Transport and binding proteins
18390	34.4179	15.5957	2.20688	5.25338e-05	phosphate transport system substrate-binding protein	Transport and binding proteins
18410	893.309	158.503	5.63591	1.77636e-15	ferredoxin--nitrite reductase	Amino acid biosynthesis	Glutamate family / Nitrogen assimilation
18490	48.4942	22.1228	2.19205	6.504e-06	hypothetical protein	Hypothetical
18590	1582.09	7319.24	-4.62631	3.81917e-14	hypothetical protein	Hypothetical
18630	58.1409	103.042	-1.77228	0.000611287	hypothetical protein	Hypothetical
18770	206.122	114.413	1.80156	0.00161063	hypothetical protein	Hypothetical
18790	52.6149	31.9844	1.64502	0.00305334	anthranilate synthase component I	Amino acid biosynthesis	Aromatic amino acid family
18840	241.289	128.648	1.87558	0.000550312	agmatinase	Other categories	Other
18860	214.201	86.8921	2.46514	5.89762e-07	putative hydrogenase expression/formation protein HypA	Other categories	Hydrogenase
18870	150.869	63.034	2.39345	3.48294e-07	putative hydrogenase expression/formation protein HypB	Other categories	Hydrogenase
18880	79.1077	30.4968	2.59397	3.26262e-08	ABC-transporter substrate-binding protein	Transport and binding proteins
18890	41.3324	12.8281	3.22202	1.0951e-09	ABC-transporter permease protein	Transport and binding proteins
18900	22.2631	8.04006	2.76902	7.02081e-06	ABC-transporter ATP-binding protein	Transport and binding proteins
18940	40.7276	23.3561	1.74377	0.00154477	adenine-specific DNA metylase	Other categories	Other
19360	140.461	39.1764	3.58535	6.63498e-07	hypothetical protein	Hypothetical
20000	9.33681	3.41956	2.73041	0.000881218	bicarbonate transport system permease protein	Transport and binding proteins
20050	98.7293	49.2232	2.00575	8.43918e-05	hypothetical protein	Hypothetical
20210	31.7214	68.3665	-2.15522	0.000106491	hypothetical protein	Hypothetical
20220	20.9396	72.9784	-3.48519	6.74968e-10	hypothetical protein	Hypothetical
20330	12.5074	25.3757	-2.02885	0.000159433	transposase	Other categories	Transposon-related functions
21640	1256.26	2413.34	-1.92105	0.00109289	phycobilisome core component	Photosynthesis and respiration	Phycobilisome
21650	18.5891	30.7195	-1.65255	0.00319035	glutamate 5-kinase	Other categories	Other
22160	170.2	297.083	-1.74549	0.00100466	two-component response regulator OmpR subfamily	Regulatory functions
22770	118.366	63.314	1.86951	0.000338039	hypothetical protein	Hypothetical
22790	445.732	161.817	2.75454	1.91116e-05	unknown protein	Unknown
22870	0.5	805.763	-1611.53	1.99926e-13	unknown protein	Unknown
22920	97.3728	232.015	-2.38275	5.2857e-07	cytochrome c oxidase subunit XV assembly protein	Other categories	Other
22970	121.132	58.3762	2.07502	0.00171036	isovaleryl-CoA dehydrogenase	Other categories	Other
23210	143.239	252.466	-1.76255	0.000659395	hypothetical protein	Hypothetical
23300	5738.54	12363.6	-2.15449	0.00100195	photosystem I subunit II	Photosynthesis and respiration	Photosystem I
23530	12.4306	474.595	-38.1796	0	unknown protein	Unknown
23890	18.5903	33.6214	-1.80855	0.00093788	hypothetical protein	Hypothetical
24410	145.484	78.4203	1.85518	0.00034601	N-acetylglutamate kinase	Amino acid biosynthesis	Glutamate family / Nitrogen assimilation
24440	109365	254761	-2.32946	0.000658132	unknown protein	Unknown
25420	59.6646	98.1312	-1.64471	0.00262617	conserved hypothetical protein	Other categories	Other
25450	287.707	502.42	-1.74629	0.000933477	hypothetical protein	Hypothetical
25460	2104.18	3870.99	-1.83967	0.000214912	hypothetical protein	Hypothetical
25720	46.0942	24.7711	1.86081	0.000320907	deoxyribodipyrimidine photolyase-related protein	Other categories	Other
25950	200.924	97.5676	2.05933	0.000196551	ATP-dependent Clp protease ATPase subunit	Translation	Degradation of proteins, peptides, and glycopeptides
26330	1276	6031.16	-4.72661	1.00808e-13	hypothetical protein	Hypothetical
26620	14.6507	5.77143	2.53849	0.000139993	unknown protein	Unknown
26730	39.2217	16.3998	2.3916	0.000805326	hypothetical protein	Hypothetical
26770	77.7853	35.0798	2.21738	9.73201e-06	hypothetical protein	Hypothetical
26790	26421.8	4512.62	5.85509	6.47438e-12	hypothetical protein	Hypothetical
27270	4745.03	8093.82	-1.70575	0.0022959	30S ribosomal protein S21	Translation	Ribosomal proteins: synthesis and modification
27990	1594.11	722.035	2.2078	0.000465296	porin type major outer membrane protein	Cell envelope	Membranes, lipoproteins, and porins
28060	23.2375	13.4365	1.72943	0.00175323	hypothetical protein	Hypothetical
28390	986.873	577.604	1.70856	0.00181457	hypothetical protein	Hypothetical
28420	128.26	272.106	-2.12152	1.47953e-05	anti-sigma f factor antagonist	Transcription	RNA synthesis, modification, and DNA transcription
28430	75.3486	183.499	-2.43533	1.09788e-07	carbamoyl-phosphate synthase small chain	Energy metabolism	Amino acids and amines
28570	20.1199	36.0114	-1.78984	0.000660781	hypothetical protein	Hypothetical
28670	64.0397	154.535	-2.41311	3.00008e-07	dihydroxyacid dehydratase	Amino acid biosynthesis	Branched chain family
30090	126.797	219.095	-1.72792	0.00204655	adenylosuccinate lyase	Purines, pyrimidines, nucleosides, and nucleotides	Purine ribonucleotide biosynthesis
30190	20.2363	6.46702	3.12915	3.27811e-09	hypothetical protein	Hypothetical
30210	1852.61	605.836	3.05794	1.59162e-10	unknown protein	Unknown
30230	151.665	60.6106	2.50229	0.000177664	peptidase	Other categories	Other
30600	18.3526	10.9152	1.68138	0.00261326	serine/threonine protein kinase	Regulatory functions
30610	1053.61	108.26	9.73222	0	hypothetical protein	Hypothetical
30620	137.469	50.4954	2.72241	7.62967e-09	periplasmic protease HhoA	Translation	Degradation of proteins, peptides, and glycopeptides
30880	280.704	507.098	-1.80652	0.00372656	unknown protein	Unknown
31370	6.42582	14.4186	-2.24385	0.00130086	dephospho-CoA kinase	Other categories	Other
31380	23.9726	93.4062	-3.89637	5.10703e-15	phosphoribosyl aminoidazole succinocarboxamide synthetase	Purines, pyrimidines, nucleosides, and nucleotides	Purine ribonucleotide biosynthesis
31510	2.76285	6.20507	-2.24589	0.00202144	sulfate transport system ATP-binding protein	Transport and binding proteins
31520	3.07097	9.11332	-2.96757	4.63242e-05	sulfate transport system permease protein	Transport and binding proteins
31530	6.89072	20.4539	-2.96833	1.52649e-07	sulfate transport system permease protein	Transport and binding proteins
31550	42.2973	19.6077	2.15718	3.5874e-05	sulfate transport system substrate-binding protein	Transport and binding proteins
31700	51.3295	94.8408	-1.84769	0.000271984	ferrous iron transport protein A	Other categories	Other
31860	131.992	61.0166	2.16321	0.00308776	hypothetical protein	Hypothetical
32180	2436.72	4216.62	-1.73045	0.00331059	hypothetical protein	Hypothetical
32350	137.758	922.142	-6.69393	0	preprotein translocase SecG subunit	Cellular processes	Protein and peptide secretion
32430	2040.98	3983.07	-1.95155	0.00250401	30S ribosomal protein S4	Translation	Ribosomal proteins: synthesis and modification
32940	119.517	62.9037	1.9	0.000426351	protein-tyrosine kinase	Other categories	Other
33720	239.601	451.199	-1.88313	0.00018413	hypothetical protein	Hypothetical
34030	40.5638	23.8497	1.70081	0.00304324	hypothetical protein	Hypothetical
34250	130.238	243.25	-1.86773	0.000311088	hypothetical protein	Hypothetical
34460	103.014	387.3	-3.75968	4.50751e-14	ferrochelatase	Other categories	Other
34730	223.894	389.561	-1.73993	0.000800619	transposase	Other categories	Transposon-related functions
34890	147.265	404.211	-2.74479	1.37957e-08	glyceraldehyde 3-phosphate dehydrogenase	Photosynthesis and respiration	CO2 fixation
35000	26.1891	8.01848	3.26609	5.15076e-06	hypothetical protein	Hypothetical
35010	231.975	67.6071	3.43122	2.36695e-11	hypothetical protein	Hypothetical
35020	315.634	109.291	2.88801	4.07812e-07	pentapeptide repeat family protein	Other categories	Other
35490	34.0914	12.5239	2.72211	7.98241e-05	hypothetical protein	Hypothetical
35510	75.374	127.077	-1.68595	0.00373371	phenylalanyl-tRNA synthetase	Translation	Aminoacyl tRNA synthetases and tRNA modification
35820	27.9392	47.1278	-1.6868	0.00169733	major facilitator superfamily protein	Other categories	Other
36050	12.4261	21.5472	-1.73403	0.00325336	hypothetical protein	Hypothetical
36090	84.534	216.411	-2.56005	9.33378e-08	hypothetical protein	Hypothetical
36100	129.525	802.499	-6.19571	7.73359e-12	hypothetical protein	Hypothetical
36110	9.33684	18.111	-1.93974	0.00037473	probable glycosyl transferase	Other categories	Other
36130	66.7455	37.1819	1.79511	0.00116651	RND multidrug efflux transporter	Other categories	Other
36340	29.752	124.181	-4.17387	0.00160664	unknown protein	Unknown
36510	295.081	813.486	-2.75682	9.01111e-09	peroxiredoxin	Other categories	Other
36590	1371.74	3688.29	-2.68877	2.70185e-07	50S ribosomal protein L19	Translation	Ribosomal proteins: synthesis and modification
36700	43.0554	24.98	1.72359	0.00169041	hypothetical protein	Hypothetical
36870	69.9571	36.0435	1.94091	0.00155388	mannose-6-phosphate isomerase	Energy metabolism	Sugars
37320	717.408	398.163	1.80179	0.00118588	putative HlyD family secretion protein	Other categories	Other
37340	36.2858	19.7886	1.83367	0.000380902	RND multidrug efflux transporter	Other categories	Other
37350	21.7668	40.943	-1.88098	0.000378225	aldo/keto reductase	Other categories	Other
37500	9.95084	5.58953	1.78026	0.00337969	hypothetical protein	Hypothetical
37530	29.0234	46.8597	-1.61455	0.00375256	DNA polymerase III alpha subunit	DNA replication, restriction, modification, recombination, and repair
37600	493941	150329	3.28573	1.59757e-06	gas vesicle protein GvpAIII	Other categories	Other
37860	61.2362	29.4762	2.07748	3.54526e-05	hypothetical protein	Hypothetical
38140	17.6857	46.3474	-2.62061	7.73962e-09	pyruvate-flavodoxin oxidoreductase	Photosynthesis and respiration	Soluble electron carriers
38150	20.6747	54.5765	-2.63977	9.85189e-09	dihydroorotate dehydrogenase	Other categories	Other
39020	285.488	153.466	1.86027	0.00295989	glycine dehydrogenase	Energy metabolism	Amino acids and amines
39060	149.003	310.397	-2.08316	1.8991e-05	single-stranded DNA-binding protein	DNA replication, restriction, modification, recombination, and repair
39080	24.1887	12.0923	2.00034	0.000647549	rod shape-determining protein MreC	Other categories	Other
39540	187.765	334.311	-1.78048	0.00225769	unknown protein	Unknown
39690	3314.58	7232.06	-2.18189	1.3179e-05	hypothetical protein	Hypothetical
39700	93.236	172.301	-1.84801	0.00035421	phycocyanin operon protein W	Photosynthesis and respiration	Phycobilisome
40000	32.5193	53.0396	-1.63102	0.00326921	riboflavin biosynthesis protein RibD	Other categories	Other
40010	2290.76	585.051	3.91549	6.46814e-09	ammonium/methylammonium permease	Transport and binding proteins
40520	93.2556	44.7607	2.08343	2.63137e-05	hypothetical protein	Hypothetical
40530	2095.98	1139.64	1.83916	0.000395126	unknown protein	Unknown
41730	23.1992	46.4858	-2.00377	0.000169948	hypothetical protein	Hypothetical
41870	1004.85	544.688	1.84482	0.00116692	hypothetical protein	Hypothetical
42020	73.6869	37.4012	1.97017	6.28554e-05	glycosyl transferase family 2	Other categories	Other
42030	626.541	255.681	2.45048	1.69059e-07	hypothetical protein	Hypothetical
42070	20.6535	12.1824	1.69536	0.00280675	precorrin methylase	Other categories	Other
42200	18.0694	61.4526	-3.40092	7.37943e-12	amino acid transport system ATP-binding protein	Transport and binding proteins
42250	35.8901	18.3083	1.96032	0.000120495	two-component sensor histidine kinase	Regulatory functions
42660	605.169	1005.86	-1.66211	0.00321699	ferredoxin I	Photosynthesis and respiration	Soluble electron carriers
42680	68.8769	158.867	-2.30654	5.50479e-07	porphobilinogen deaminase	Biosynthesis of cofactors, prosthetic groups, and carriers	Cobalamin, heme, phycobilin and porphyrin
43350	4904.72	10450.3	-2.13066	1.91226e-05	50S ribosomal protein L35	Translation	Ribosomal proteins: synthesis and modification
43410	81.8332	43.009	1.9027	0.00034461	hypothetical protein	Hypothetical
43550	31.1741	57.3855	-1.84081	0.000440184	hypothetical protein	Hypothetical
43570	6.33485	13.9126	-2.1962	0.000495054	hypothetical protein	Hypothetical
43710	5.71688	9.79903	-1.71405	0.00264243	two-component hybrid sensor and regulator	Regulatory functions
43910	1031.96	2159.1	-2.09223	0.000926551	30S ribosomal protein S1	Other categories	Other
44440	409.028	728.2	-1.78032	0.000564359	hypothetical protein	Hypothetical
44530	132.129	72.2002	1.83004	0.000591139	transposase	Other categories	Transposon-related functions
44590	28.5523	46.5265	-1.62952	0.00317802	transposase	Other categories	Transposon-related functions
45630	1168.34	694.599	1.68204	0.00314423	anti-sigma-factor antagonist	Transcription	RNA synthesis, modification, and DNA transcription
45760	56.8907	31.4732	1.80759	0.000495663	hypothetical protein	Hypothetical
45860	24.215	41.2051	-1.70164	0.0021507	1,4-dihydroxy-2-naphthoate synthase	Biosynthesis of cofactors, prosthetic groups, and carriers	Menaquinone and ubiquinone
45880	41.8912	77.1636	-1.842	0.000444675	hypothetical protein	Hypothetical
46020	432.21	775.658	-1.79463	0.000721936	site-specific recombinase	Other categories	Other
46030	234.312	486.671	-2.07702	1.38709e-05	thioredoxin	Other categories	Other
46040	113.275	214.301	-1.89186	0.000343491	hypothetical protein	Hypothetical
46190	75.6661	25.7186	2.94208	1.41162e-09	cation transporter	Transport and binding proteins
46200	395.738	125.382	3.15626	0.00112945	unknown protein	Unknown
46420	21.2819	11.9526	1.78052	0.00122944	glycosyl transferase family 39	Other categories	Other
46510	50.4442	21.943	2.29887	0.000176025	hypothetical protein	Hypothetical
46520	50.0773	24.0228	2.08457	0.000113319	hypothetical protein	Hypothetical
46550	47.6927	20.774	2.29579	8.14711e-05	pilin polypeptide PilA	Cellular processes	Chemotaxis
46620	48.7258	88.268	-1.81152	0.000592644	magnesium-protoporphyrin IX monomethylester aerobic cyclization protein homolog	Other categories	Other
46710	18.132	8.35534	2.17011	0.00373353	protein of unknown function DUF820	Other categories	Other
46740	4.80185	15.6021	-3.24919	2.90815e-07	methylenetetrahydrofolate dehydrogenase (NADP+)	Biosynthesis of cofactors, prosthetic groups, and carriers	Folic acid
47300	48520.3	94046.4	-1.93829	0.00136196	photosystem I subunit IX	Photosynthesis and respiration	Photosystem I
47500	193.026	392.421	-2.033	1.91252e-05	hypothetical protein	Hypothetical
48040	3409.86	6617.86	-1.9408	9.66002e-05	50S ribosomal protein L33	Translation	Ribosomal proteins: synthesis and modification
48050	829.556	1396.35	-1.68325	0.00234301	30S ribosomal protein S18	Translation	Ribosomal proteins: synthesis and modification
48630	1283.73	2370.89	-1.84688	0.00024121	hypothetical protein	Hypothetical
48640	1024.09	1918.06	-1.87294	0.000178798	hypothetical protein	Hypothetical
48840	32.1172	18.31	1.75408	0.000881539	hypothetical protein	Hypothetical
48920	50.0586	28.492	1.75694	0.00105286	protein of unknown function DUF482	Other categories	Other
48940	52.7373	26.5918	1.98322	7.99753e-05	two-component sensor histidine kinase	Regulatory functions
49000	1556.83	5069.7	-3.25642	7.0704e-09	hypothetical protein	Hypothetical
49240	47.1415	21.4734	2.19534	0.000248848	hypothetical protein	Hypothetical
49490	4071.2	27876.1	-6.84715	0	glutamine synthetase inactivating factor IF7	Other categories	Other
49940	25.7603	14.1741	1.81742	0.00172233	P-loop containing nucleoside triphosphate hydrolase superfamily	Other categories	Other
50060	39.9652	66.1131	-1.65427	0.00229676	PHA-specific beta-ketothiolase PhaA	Fatty acid, phospholipid and sterol metabolism
50080	293.659	676.746	-2.30453	7.62009e-07	photosystem II extrinsic protein PsbQ	Photosynthesis and respiration	Photosystem II
50180	29.9806	56.2555	-1.8764	0.000405648	putative calcium binding hemolysin protein	Other categories	Other
50240	121.734	70.3229	1.73107	0.00129054	alkaline phosphatase-like protein	Other categories	Other
50680	56.4964	104.187	-1.84414	0.000225	ribosomal protein L11 methyltransferase	Translation	Ribosomal proteins: synthesis and modification
51260	56.842	31.4983	1.80461	0.000737391	ABC-transporter ATP-binding protein	Transport and binding proteins
51820	208.831	121.768	1.71499	0.00235206	O-acetylhomoserine/O-acetylserine sulfhydrylase	Other categories	Other
51950	3.27373	8.11639	-2.47925	0.00324771	cadmium resistance transporter	Other categories	Other
51980	62.5374	36.2004	1.72753	0.00128535	putative phosphatidylserine decarboxylase	Other categories	Other
52560	1649.26	3247.55	-1.9691	0.000544568	30S ribosomal protein S13	Translation	Ribosomal proteins: synthesis and modification
52570	3025.37	5294.33	-1.74998	0.000823178	hypothetical protein	Hypothetical
52710	55.6969	96.5997	-1.73438	0.000863746	phosphofructokinase	Energy metabolism	Glycolysis
52760	8.75661	4.50366	1.94433	0.0038357	hypothetical protein	Hypothetical
52910	46.9208	27.3783	1.7138	0.00293811	cysteine desulfurase like	Other categories	Other
53520	31.0056	14.4037	2.15261	1.36424e-05	UDP-N-acetylmuramoylalanyl-D-glutamate--2,6-diaminopimelate ligase	Other categories	Other
53770	300.939	499.2	-1.65881	0.00309169	hypothetical protein	Hypothetical
53840	227.178	99.3782	2.28599	1.91381e-06	unknown protein	Unknown
53960	87.3317	25.8358	3.38026	8.22786e-12	ferredoxin-nitrate reductase	Amino acid biosynthesis	Glutamate family / Nitrogen assimilation
55070	20.4437	6.15222	3.32298	2.80789e-05	tetratricopeptide TPR_2	Other categories	Other
55190	24.4756	73.722	-3.01206	1.71216e-08	pentapeptide repeat family protein	Other categories	Other
55390	843.168	1430.03	-1.69602	0.00226563	carbon dioxide concentrating mechanism protein CcmK	Photosynthesis and respiration	CO2 fixation
55400	231.136	480.686	-2.07967	1.31335e-05	carbon dioxide concentrating mechanism protein CcmK	Photosynthesis and respiration	CO2 fixation
55440	109.654	52.0598	2.10631	2.77339e-05	pyruvate kinase	Energy metabolism	Glycolysis
55640	45.1164	18.1698	2.48304	4.00071e-07	transposase	Other categories	Transposon-related functions
55850	260.729	109.668	2.37744	0.000168592	hypothetical protein	Hypothetical
55860	328.875	138.495	2.37463	6.36685e-06	hypothetical protein	Hypothetical
56280	727.239	3978.77	-5.47106	0	cytochrome c553	Photosynthesis and respiration	Soluble electron carriers
56540	115.476	68.4178	1.68781	0.00184531	3-oxoacyl-[acyl-carrier-protein] reductase like	Other categories	Other
56680	81.1795	161.677	-1.9916	5.85237e-05	iron transport system substrate-binding protein	Other categories	Other
56740	477.168	829.672	-1.73874	0.00163092	nucleoside diphosphate kinase	Purines, pyrimidines, nucleosides, and nucleotides	Interconversions and salvage of nucleosides and nucleotides
56790	468.727	810.45	-1.72904	0.00211388	hypothetical protein	Hypothetical
57270	450.636	870.161	-1.93096	0.000355025	30S ribosomal protein S5	Translation	Ribosomal proteins: synthesis and modification
57280	814.621	1494.37	-1.83444	0.000957014	50S ribosomal protein L18	Translation	Ribosomal proteins: synthesis and modification
57480	242.923	125.601	1.93408	9.76767e-05	hypothetical protein	Hypothetical
58140	6205.89	1662.53	3.7328	3.2836e-08	photosystem II D1 protein	Photosynthesis and respiration	Photosystem II
58190	62.0129	105.672	-1.70403	0.0019275	(3R)-hydroxymyristol acyl carrier protein dehydrase	Fatty acid, phospholipid and sterol metabolism
58650	909.415	1676.41	-1.84339	0.000978266	unknown protein	Unknown
58770	18.3351	10.188	1.79968	0.000526207	hypothetical protein	Hypothetical
58970	1226.32	702.039	1.7468	0.00190507	hypothetical protein	Hypothetical
58980	167.195	81.5908	2.04919	3.62562e-05	hypothetical protein	Hypothetical
59140	52.3869	28.7742	1.82062	0.000588252	sodium-dependent bicarbonate transporter	Other categories	Other
59430	644.97	210.336	3.06638	9.35837e-08	CAB/ELIP/HLIP superfamily protein	Other categories	Adaptations and atypical conditions
59640	152.183	88.8713	1.7124	0.00230712	pyruvate dehydrogenase complex dihydrolipoamide acetyltransferase component	Energy metabolism	Pyruvate dehydrogenase
59800	44.1311	21.597	2.04339	3.48948e-05	potassium-transporting P-type ATPase A chain	Transport and binding proteins
60140	69.9656	145.597	-2.08098	8.84859e-06	hypothetical protein	Hypothetical
60560	14.5233	31.1523	-2.14499	0.000638745	hypothetical protein	Hypothetical
60660	92.4828	154.921	-1.67513	0.00200919	zinc-binding CMP/dCMP deaminase	Other categories	Other
60680	22.0284	62.1994	-2.8236	3.56555e-09	cobalamin biosynthesis protein M	Biosynthesis of cofactors, prosthetic groups, and carriers	Cobalamin, heme, phycobilin and porphyrin
60830	198.712	99.9428	1.98826	0.000209239	glycoside hydrolase family 57	Other categories	Other
61100	22.3292	49.8725	-2.23351	2.61339e-06	hypothetical protein	Hypothetical
61150	13.4648	26.1786	-1.94422	0.000441005	hypothetical protein	Hypothetical
61180	46.9782	81.9377	-1.74416	0.000763119	TPR repeat protein	Other categories	Other
61260	11.7768	4.6039	2.55801	0.000466402	unknown protein	Unknown
61790	5.00357	13.4893	-2.69594	1.82927e-06	hydrogenase expression/formation protein HypD	Other categories	Hydrogenase
61900	281.265	1294.08	-4.60093	0	hypothetical protein	Hypothetical
61960	24.0314	60.1759	-2.50405	4.02316e-08	alanine dehydrogenase	Other categories	Other
61980	39.4952	94.7139	-2.39811	1.55557e-07	pyridine nucleotide transhydrogenase beta subunit	Biosynthesis of cofactors, prosthetic groups, and carriers	Nicotinate and nicotinamide
61990	416.842	709.085	-1.70109	0.00183072	hypothetical protein	Hypothetical
62100	946.964	545.739	1.7352	0.00143593	hypothetical protein	Hypothetical
62470	13.6365	50.8127	-3.72623	5.55112e-15	hypothetical protein	Hypothetical
62530	42.672	73.6566	-1.72611	0.000989277	isocitrate dehydrogenase (NADP+) (EC 1.1.1.42)	Energy metabolism	TCA cycle
62660	111.993	227.144	-2.0282	2.10211e-05	putative phosphoribosylaminoimidazole carboxylase catalytic subunit	Other categories	Other
62670	128.837	293.348	-2.27689	8.17933e-06	hypothetical protein	Hypothetical
62780	379.912	677.793	-1.78408	0.00163371	putative peroxiredoxin	Other categories	Other
62790	389.892	722.658	-1.85348	0.000222279	HNH endonuclease	Other categories	Other
62810	1530.16	2751.36	-1.79809	0.000398029	hypothetical protein	Hypothetical
62820	1086.21	1997.1	-1.83859	0.000253111	hypothetical protein	Hypothetical
62830	4206.8	7255.35	-1.72467	0.000962796	unknown protein	Unknown
63100	17.4903	31.4833	-1.80004	0.000641166	hypothetical protein	Hypothetical
