# Supplementary material for: Global Transcriptional Responses of the Toxic Cyanobacterium, Microcystis aeruginosa, to Nitrogen Stress, Phosphorus Stress, and Growth on Organic Matter
Source: PLoS One. 2013 Jul 23;8(7):e69834. doi: 10.1371/journal.pone.0069834 (PMC3720943; doi:10.1371/journal.pone.0069834)
Supplement: Table S9 — Genes showing differential expression in all treatments. Columns B through F contain fold change values relative to the control with positive and negative values as described in Table 2. All values significant to p≤0.05. (XLSX) [file pone.0069834.s013.xlsx]

## Sheet: Table S9
Table S9 Genes showing differential expression in all treatments. Columns B through F contain fold change values relative to the control with positive and negative values as described in Table 2. All values significant to p ≤ 0.05.
MAE Number	Low N	Low P	HMW	HMW +N	HMW +P	Gene Function	Functional Catergory	Sub Category
190	1.73424	3.16205	1.85757	1.85678	2.04717	dTDP-6-deoxy-L-mannose-dehydrogenase	Cell envelope	Surface polysaccharides, lipopolysaccharides and antigens
840	-12.8224	-3.96572	-4.6648	-2.42884	-5.13416	hypothetical protein	Hypothetical
940	-3.79631	-7.00081	-2.75077	-1.76331	-2.91548	hypothetical protein YCF65	Hypothetical
2520	49.5991	12.6411	14.519	3.24784	30.227	phycobilisome degradation protein NblA	Photosynthesis and respiration	Phycobilisome
3100	3.35799	4.15947	3.96443	2.30192	5.0924	unknown protein	Unknown
4050	-1.75603	-4.86308	-1.66071	-1.74803	-1.89184	50S ribosomal protein L34	Translation	Ribosomal proteins: synthesis and modification
5560	2.85045	2.67067	2.40323	2.07415	2.43056	iojap-related protein	Other categories	Other
6190	3.58293	1.71858	3.35319	2.36526	3.53379	urea transport system ATP-binding protein	Transport and binding proteins
6250	-4.44417	1.80785	-1.94569	-1.8203	-2.11629	hypothetical protein	Hypothetical
6290	-3.01894	-4.72785	-2.67687	-1.7555	-2.28089	hypothetical protein	Hypothetical
6300	-2.73717	-2.60659	-1.97907	-1.96475	-2.35884	carboxysome formation protein CcmA	Photosynthesis and respiration	CO2 fixation
6690	-2.43878	-2.9299	-2.60398	-2.30731	-2.58832	tRNA(Ile)-lysidine synthase	Other categories	Other
6700	-3.63824	-4.13142	-2.85401	-2.79194	-3.49394	coproporphyrinogen III oxidase, aerobic (EC 1.3.3.3)	Biosynthesis of cofactors, prosthetic groups, and carriers	Cobalamin, heme, phycobilin and porphyrin
7170	-2.17838	-3.32792	-1.96551	-1.6715	-2.08581	anthranilate phosphoribosyltransferase	Amino acid biosynthesis	Aromatic amino acid family
7310	-2.42954	-3.57675	-2.01572	-1.90092	-2.28949	50S ribosomal protein L9	Translation	Ribosomal proteins: synthesis and modification
7560	-2.46007	2.65503	-2.10974	-2.37274	-2.52864	NADH-dependent glutamate synthase large subunit	Amino acid biosynthesis	Glutamate family / Nitrogen assimilation
8080	-5.41252	-9.85075	-3.47355	-2.52223	-4.54993	spermine synthase	Other categories	Other
8250	28.0928	20.777	21.6768	7.37708	26.4209	CAB/ELIP/HLIP superfamily protein	Other categories	Adaptations and atypical conditions
8260	-2.65287	-2.17396	-2.69099	-2.89484	-3.44945	glutamate dehydrogenase (NADP+) (EC 1.4.1.4)	Amino acid biosynthesis	Glutamate family / Nitrogen assimilation
8270	-3.02512	-1.95425	-3.28844	-2.49507	-3.20914	cation-transporting P-type ATPase	Transport and binding proteins
9570	-1.60667	-1.65396	-1.90794	-1.64236	-2.32922	UDP-N-acetylmuramoylalanine--D-glutamate ligase	Cell envelope	Murein sacculus and peptidoglycan
9640	-2.25522	-1.48461	-2.39476	-2.15649	-3.51846	hypothetical protein	Hypothetical
10330	-6.80287	-2.35563	-1.5441	-1.72465	-1.75888	hypothetical protein	Hypothetical
11260	1.93192	3.03493	3.38961	2.39931	3.25738	FHA domain containing protein	Other categories	Other
12330	-4.87271	2.05564	-1.89987	-1.765	-2.37952	cobalamin synthesis protein cobW homolog	Biosynthesis of cofactors, prosthetic groups, and carriers	Cobalamin, heme, phycobilin and porphyrin
12350	4.25981	3.4526	3.98946	2.65192	4.39859	polysaccharide biosynthesis protein CapD homolog	Other categories	Other
14170	2.98902	1.926	1.89444	1.89961	2.209	hypothetical protein	Hypothetical
14360	-2.23093	-3.55396	-2.38347	-1.78645	-2.13377	YhbC family protein	Other categories	Other
14900	-2.74642	6.12543	-2.13311	-2.57984	-2.25482	NADH-dependent glutamate synthase small subunit	Amino acid biosynthesis	Glutamate family / Nitrogen assimilation
14950	-5.17719	-3.3623	-2.36789	-1.75923	-3.73483	acyl carrier protein	Fatty acid, phospholipid and sterol metabolism
15220	-1.49645	7.60825	-1.91806	-1.73881	-1.51343	6-phosphogluconate dehydrogenase	Energy metabolism	Pentose phosphate pathway
15230	2.77556	3.06485	2.83412	1.66084	2.94363	hypothetical protein	Hypothetical
15370	-3.09786	-1.84367	-2.19499	-1.66252	-2.59384	3-phosphoshikimate 1-carboxyvinyltransferase	Other categories	Other
15790	-2.07866	2.25194	-2.04635	-2.66997	-1.992	circadian clock protein KaiB homolog	Other categories	Other
15850	-1.91571	1.88251	-2.50369	-2.97707	-2.00137	glutathione S-transferase	Biosynthesis of cofactors, prosthetic groups, and carriers	Thioredoxin, glutaredoxin, and glutathione
15960	3.07958	2.61475	2.40092	1.72082	2.33254	heat shock protein 40	Cellular processes	Chaperones
16230	-30.1914	-3.99696	-3.39129	-2.28023	-5.17621	light-independent protochlorophyllide reductase iron protein subunit ChlL	Other categories	Other
16240	-28.9092	-4.09913	-2.99897	-1.99413	-4.66518	hypothetical protein	Hypothetical
16790	-1.68316	-1.69062	-1.81346	-1.67142	-2.35975	competence-damage inducible protein CinA homolog	Cellular processes	Transformation
16920	-6.46511	-2.74696	-3.00914	-2.25303	-5.02262	superoxide dismutase	Cellular processes	Detoxification
17060	-3.62487	2.87066	2.82236	2.18463	2.00839	threonine synthase	Amino acid biosynthesis	Aspartate family
17310	2.76732	1.80613	2.48823	1.89079	2.26749	peptide methionine sulfoxide reductase	Translation	Protein modification and translation factors
17440	2.88371	1.81332	4.20792	2.42491	3.78048	competence protein ComM homolog	Cellular processes	Transformation
17450	2.74703	2.10274	3.13226	1.94247	3.17524	hypothetical protein	Hypothetical
17590	3.24833	1.60615	2.2945	2.21265	2.73919	phosphoenolpyruvate synthase	Other categories	Other
18310	-1.67844	49.3799	-1.65581	6.14854	-1.76395	phosphate-binding periplasmic protein	Transport and binding proteins
18490	6.88148	2.15118	4.9901	2.19205	5.24466	hypothetical protein	Hypothetical
18630	-1.77839	-2.80326	-2.23636	-1.77228	-2.12543	hypothetical protein	Hypothetical
18880	5.80092	-2.19116	3.1573	2.59397	3.3211	ABC-transporter substrate-binding protein	Transport and binding proteins
18890	7.50669	-1.75305	3.55774	3.22202	4.16488	ABC-transporter permease protein	Transport and binding proteins
20050	1.85245	2.69692	2.12553	2.00575	2.11663	hypothetical protein	Hypothetical
20210	-2.13669	-3.76852	-2.5758	-2.15522	-3.56624	hypothetical protein	Hypothetical
20220	-3.3199	-4.78973	-4.34628	-3.48519	-3.37394	hypothetical protein	Hypothetical
20330	-2.1958	-3.02996	-1.92804	-2.02885	-1.99473	transposase	Other categories	Transposon-related functions
21640	-9.05688	-2.96849	-2.4996	-1.92105	-3.13004	phycobilisome core component	Photosynthesis and respiration	Phycobilisome
21650	-2.09567	-1.42051	-2.19303	-1.65255	-2.42516	glutamate 5-kinase	Other categories	Other
22770	3.29167	1.95754	2.91982	1.86951	3.13411	hypothetical protein	Hypothetical
22790	4.5527	2.66412	6.20286	2.75454	6.70946	unknown protein	Unknown
22970	1.83261	1.88313	2.2018	2.07502	2.22212	isovaleryl-CoA dehydrogenase	Other categories	Other
23210	-2.13792	-2.16803	-1.62759	-1.76255	-2.2726	hypothetical protein	Hypothetical
23300	-10.229	-2.75009	-2.2436	-2.15449	-2.94563	photosystem I subunit II	Photosynthesis and respiration	Photosystem I
23530	-28.1052	-1.74907	-39.6034	-38.1796	-49.4615	unknown protein	Unknown
24410	2.36189	1.69268	1.86466	1.85518	2.03597	N-acetylglutamate kinase	Amino acid biosynthesis	Glutamate family / Nitrogen assimilation
24440	-31.3477	-5.87466	-3.06369	-2.32946	-5.2546	unknown protein	Unknown
25420	-1.61454	-1.97325	-1.87258	-1.64471	-1.8547	conserved hypothetical protein	Other categories	Other
25450	-5.09136	-1.9827	-2.98794	-1.74629	-2.60938	hypothetical protein	Hypothetical
25460	-1.99797	-1.43135	-1.76063	-1.83967	-1.6971	hypothetical protein	Hypothetical
25720	3.38786	2.91857	2.21416	1.86081	2.66737	deoxyribodipyrimidine photolyase-related protein	Other categories	Other
26620	5.30507	2.4119	3.56576	2.53849	4.22313	unknown protein	Unknown
26730	8.6235	11.9804	6.57485	2.3916	6.32814	hypothetical protein	Hypothetical
26790	23.5788	9.02329	17.6156	5.85509	23.0002	hypothetical protein	Hypothetical
27270	-2.93087	-6.14587	-3.36407	-1.70575	-5.43378	30S ribosomal protein S21	Translation	Ribosomal proteins: synthesis and modification
28060	1.85407	2.79874	1.90426	1.72943	1.92176	hypothetical protein	Hypothetical
28390	10.8605	1.71251	3.29763	1.70856	4.14737	hypothetical protein	Hypothetical
28430	-2.68045	2.18656	-2.50498	-2.43533	-2.46062	carbamoyl-phosphate synthase small chain	Energy metabolism	Amino acids and amines
30090	-2.36988	-4.61765	-3.31563	-1.72792	-3.12676	adenylosuccinate lyase	Purines, pyrimidines, nucleosides, and nucleotides	Purine ribonucleotide biosynthesis
30210	6.96768	3.69201	4.78259	3.05794	6.21661	unknown protein	Unknown
30230	4.35493	1.92335	3.12066	2.50229	3.51916	peptidase	Other categories	Other
30600	2.4057	2.25321	2.39349	1.68138	2.64134	serine/threonine protein kinase	Regulatory functions
31370	-2.45985	2.83507	-3.19687	-2.24385	-2.96347	dephospho-CoA kinase	Other categories	Other
31380	-2.41853	3.15356	-3.40578	-3.89637	-3.83904	phosphoribosyl aminoidazole succinocarboxamide synthetase	Purines, pyrimidines, nucleosides, and nucleotides	Purine ribonucleotide biosynthesis
31510	-1.74176	2.27821	-2.5443	-2.24589	-2.41077	sulfate transport system ATP-binding protein	Transport and binding proteins
31520	-3.4967	2.87289	-4.7799	-2.96757	-3.29658	sulfate transport system permease protein	Transport and binding proteins
31530	-2.30523	3.72336	-2.99638	-2.96833	-2.66993	sulfate transport system permease protein	Transport and binding proteins
31700	-2.64111	-3.44312	-2.32674	-1.84769	-2.80816	ferrous iron transport protein A	Other categories	Other
32180	-2.61098	-3.59909	-1.69899	-1.73045	-1.86323	hypothetical protein	Hypothetical
32350	-3.70468	-5.81118	-6.06535	-6.69393	-6.5997	preprotein translocase SecG subunit	Cellular processes	Protein and peptide secretion
32430	-2.9359	-5.06195	-2.7022	-1.95155	-2.91334	30S ribosomal protein S4	Translation	Ribosomal proteins: synthesis and modification
33720	-6.36184	-1.65808	-1.6407	-1.88313	-2.52652	hypothetical protein	Hypothetical
34460	-4.94674	3.62203	-3.19817	-3.75968	-4.14505	ferrochelatase	Other categories	Other
34890	-2.79982	8.51492	-2.56165	-2.74479	-2.59314	glyceraldehyde 3-phosphate dehydrogenase	Photosynthesis and respiration	CO2 fixation
35000	11.5606	2.49366	4.08716	3.26609	3.63253	hypothetical protein	Hypothetical
35010	8.87469	2.57719	4.30366	3.43122	4.38231	hypothetical protein	Hypothetical
35020	7.20287	2.17011	4.02813	2.88801	3.90226	pentapeptide repeat family protein	Other categories	Other
35510	-4.04071	-2.89478	-2.50802	-1.68595	-2.88494	phenylalanyl-tRNA synthetase	Translation	Aminoacyl tRNA synthetases and tRNA modification
36100	-19.5076	-2.95677	-5.00805	-6.19571	-7.51348	hypothetical protein	Hypothetical
36110	-1.87596	2.56032	-1.75865	-1.93974	-1.81508	probable glycosyl transferase	Other categories	Other
36130	1.41827	2.84665	2.07446	1.79511	2.02001	RND multidrug efflux transporter	Other categories	Other
36340	-6.61803	-4.8297	-5.7218	-4.17387	-4.90114	unknown protein	Unknown
36510	-8.57161	2.4107	-3.1106	-2.75682	-4.38218	peroxiredoxin	Other categories	Other
36590	-3.61202	-6.80363	-3.63539	-2.68877	-4.03382	50S ribosomal protein L19	Translation	Ribosomal proteins: synthesis and modification
36870	2.57864	3.25214	2.41288	1.94091	3.10429	mannose-6-phosphate isomerase	Energy metabolism	Sugars
38140	-1.3763	8.61149	-1.84764	-2.62061	-1.74384	pyruvate-flavodoxin oxidoreductase	Photosynthesis and respiration	Soluble electron carriers
39080	2.1391	1.99159	1.97321	2.00034	2.28763	rod shape-determining protein MreC	Other categories	Other
39700	-6.23886	-2.83963	-3.1421	-1.84801	-3.38335	phycocyanin operon protein W	Photosynthesis and respiration	Phycobilisome
40000	-4.07067	-2.0712	-2.58754	-1.63102	-2.60412	riboflavin biosynthesis protein RibD	Other categories	Other
40010	1.58022	-2.11485	3.67755	3.91549	3.05912	ammonium/methylammonium permease	Transport and binding proteins
40520	-2.36598	1.63438	2.52131	2.08343	2.01571	hypothetical protein	Hypothetical
40530	-1.65549	1.81785	2.89006	1.83916	2.04423	unknown protein	Unknown
41870	3.97077	2.04693	2.37894	1.84482	2.64311	hypothetical protein	Hypothetical
42020	2.63349	1.65659	2.13478	1.97017	2.39	glycosyl transferase family 2	Other categories	Other
42030	3.01152	1.89265	2.83709	2.45048	3.04891	hypothetical protein	Hypothetical
42200	-2.38338	-2.66489	-4.92452	-3.40092	-4.14795	amino acid transport system ATP-binding protein	Transport and binding proteins
42660	-5.16966	-3.8792	-2.44204	-1.66211	-2.95184	ferredoxin I	Photosynthesis and respiration	Soluble electron carriers
42680	-5.33889	-2.47981	-2.6909	-2.30654	-3.02893	porphobilinogen deaminase	Biosynthesis of cofactors, prosthetic groups, and carriers	Cobalamin, heme, phycobilin and porphyrin
43350	-3.23974	-5.66322	-2.43831	-2.13066	-3.16606	50S ribosomal protein L35	Translation	Ribosomal proteins: synthesis and modification
43410	6.01128	3.17461	3.69618	1.9027	4.17928	hypothetical protein	Hypothetical
43550	-1.59133	-2.73383	-2.21903	-1.84081	-2.08934	hypothetical protein	Hypothetical
43570	-2.11524	-3.83525	-2.75996	-2.1962	-3.18683	hypothetical protein	Hypothetical
43710	-2.23605	2.87174	-2.07048	-1.71405	-1.91646	two-component hybrid sensor and regulator	Regulatory functions
43910	-5.23864	-21.0468	-3.09034	-2.09223	-4.06492	30S ribosomal protein S1	Other categories	Other
44530	1.81152	1.7867	1.74267	1.83004	2.16702	transposase	Other categories	Transposon-related functions
44590	-1.97329	-2.1129	-1.84391	-1.62952	-1.8251	transposase	Other categories	Transposon-related functions
45630	2.18533	3.17261	2.37092	1.68204	2.4611	anti-sigma-factor antagonist	Transcription	RNA synthesis, modification, and DNA transcription
45760	2.60679	3.02912	2.94911	1.80759	2.82037	hypothetical protein	Hypothetical
45860	-2.20756	-2.08065	-2.11506	-1.70164	-2.1536	1,4-dihydroxy-2-naphthoate synthase	Biosynthesis of cofactors, prosthetic groups, and carriers	Menaquinone and ubiquinone
46020	-2.51434	-1.45818	-2.43356	-1.79463	-2.25526	site-specific recombinase	Other categories	Other
46030	-2.40063	-1.90752	-2.25162	-2.07702	-2.43375	thioredoxin	Other categories	Other
46040	-2.30486	-1.84938	-2.18984	-1.89186	-2.17747	hypothetical protein	Hypothetical
46190	26.3981	12.9113	8.01877	2.94208	10.5813	cation transporter	Transport and binding proteins
46200	23.1542	8.84139	6.4365	3.15626	7.05263	unknown protein	Unknown
46420	2.12743	1.76665	1.77416	1.78052	2.38033	glycosyl transferase family 39	Other categories	Other
46550	-1.74237	-1.83768	1.98997	2.29579	1.99039	pilin polypeptide PilA	Cellular processes	Chemotaxis
46710	3.7712	2.38973	2.64724	2.17011	3.3753	protein of unknown function DUF820	Other categories	Other
46740	-2.29648	-1.84347	-3.80999	-3.24919	-5.55008	methylenetetrahydrofolate dehydrogenase (NADP+)	Biosynthesis of cofactors, prosthetic groups, and carriers	Folic acid
47300	-8.38379	-2.42702	-1.90366	-1.93829	-2.77449	photosystem I subunit IX	Photosynthesis and respiration	Photosystem I
47500	-1.79192	-7.36277	-2.90995	-2.033	-3.26546	hypothetical protein	Hypothetical
48050	-2.31386	-4.89297	-1.82746	-1.68325	-1.99348	30S ribosomal protein S18	Translation	Ribosomal proteins: synthesis and modification
48630	-3.96609	-4.73059	-2.12404	-1.84688	-2.53236	hypothetical protein	Hypothetical
48640	-6.60678	-5.99111	-2.93513	-1.87294	-3.20227	hypothetical protein	Hypothetical
48920	3.61018	1.81496	2.69864	1.75694	3.00109	protein of unknown function DUF482	Other categories	Other
49000	-16.3567	-10.7182	-4.07445	-3.25642	-4.86965	hypothetical protein	Hypothetical
49940	5.39063	3.55943	3.17488	1.81742	3.15808	P-loop containing nucleoside triphosphate hydrolase superfamily	Other categories	Other
50060	-1.82946	4.5419	-1.7495	-1.65427	-1.75584	PHA-specific beta-ketothiolase PhaA	Fatty acid, phospholipid and sterol metabolism
50080	-4.78831	-2.47769	-1.75444	-2.30453	-2.54228	photosystem II extrinsic protein PsbQ	Photosynthesis and respiration	Photosystem II
50240	2.13464	1.81155	2.09467	1.73107	2.47	alkaline phosphatase-like protein	Other categories	Other
50680	-4.9028	-1.88521	-3.08862	-1.84414	-3.98184	ribosomal protein L11 methyltransferase	Translation	Ribosomal proteins: synthesis and modification
51820	2.00226	1.6515	2.3608	1.71499	2.85243	O-acetylhomoserine/O-acetylserine sulfhydrylase	Other categories	Other
51950	-2.35672	2.26946	-10.3004	-2.47925	-3.96556	cadmium resistance transporter	Other categories	Other
51980	1.74649	2.01566	2.86604	1.72753	2.46833	putative phosphatidylserine decarboxylase	Other categories	Other
52560	-3.0733	-6.40889	-2.44292	-1.9691	-3.00212	30S ribosomal protein S13	Translation	Ribosomal proteins: synthesis and modification
57260	-2.28271	-4.11032	-2.15629	-1.74998	-2.14133	50S ribosomal protein L15
52760	4.19447	2.46899	2.34128	1.94433	3.02539	hypothetical protein	Hypothetical
53520	1.41799	2.15762	2.33463	2.15261	1.88751	UDP-N-acetylmuramoylalanyl-D-glutamate--2,6-diaminopimelate ligase	Other categories	Other
53770	-3.04481	-6.8447	-2.8634	-1.65881	-2.92574	hypothetical protein	Hypothetical
53840	7.89759	4.25528	5.05956	2.28599	5.07884	unknown protein	Unknown
55070	10.4169	6.11959	8.22319	3.32298	7.49623	tetratricopeptide TPR_2	Other categories	Other
55390	-3.03813	-2.66571	-1.74983	-1.69602	-2.39409	carbon dioxide concentrating mechanism protein CcmK	Photosynthesis and respiration	CO2 fixation
55400	-5.39556	-4.39193	-3.28195	-2.07967	-4.70628	carbon dioxide concentrating mechanism protein CcmK	Photosynthesis and respiration	CO2 fixation
55440	2.58152	26.0853	1.98128	2.10631	1.94636	pyruvate kinase	Energy metabolism	Glycolysis
55640	2.25245	4.14549	2.87766	2.48304	3.08304	transposase	Other categories	Transposon-related functions
55850	3.2675	2.2867	4.99067	2.37744	4.73595	hypothetical protein	Hypothetical
55860	6.04086	3.75767	5.98065	2.37463	5.90628	hypothetical protein	Hypothetical
56280	-61.8318	-13.8334	-12.5607	-5.47106	-21.8106	cytochrome c553	Photosynthesis and respiration	Soluble electron carriers
56740	-7.29261	-2.43562	-2.96802	-1.73874	-3.58124	nucleoside diphosphate kinase	Purines, pyrimidines, nucleosides, and nucleotides	Interconversions and salvage of nucleosides and nucleotides
56790	-3.09714	-4.53896	-2.29422	-1.72904	-2.50536	hypothetical protein	Hypothetical
57270	-12.5816	-21.1594	-3.88817	-1.93096	-7.40149	30S ribosomal protein S5	Translation	Ribosomal proteins: synthesis and modification
57280	-13.441	-24.1166	-3.53411	-1.83444	-6.34654	50S ribosomal protein L18	Translation	Ribosomal proteins: synthesis and modification
57480	3.12578	2.3763	2.81957	1.93408	2.87067	hypothetical protein	Hypothetical
58770	2.95042	2.37448	3.41065	1.79968	3.32496	hypothetical protein	Hypothetical
58970	2.19048	-2.18577	2.03921	1.7468	1.82668	hypothetical protein	Hypothetical
58980	2.07917	-2.24899	2.01652	2.04919	2.13419	hypothetical protein	Hypothetical
59140	2.44519	2.56199	1.86986	1.82062	2.44684	sodium-dependent bicarbonate transporter	Other categories	Other
59430	5.48879	1.84032	4.74717	3.06638	5.05519	CAB/ELIP/HLIP superfamily protein	Other categories	Adaptations and atypical conditions
59800	3.92967	3.44081	2.76936	2.04339	3.47893	potassium-transporting P-type ATPase A chain	Transport and binding proteins
60660	-1.9573	2.28713	-2.44587	-1.67513	-2.09677	zinc-binding CMP/dCMP deaminase	Other categories	Other
60680	-2.16935	4.83068	-3.27808	-2.8236	-3.23612	cobalamin biosynthesis protein M	Biosynthesis of cofactors, prosthetic groups, and carriers	Cobalamin, heme, phycobilin and porphyrin
61260	5.78144	3.7746	3.04549	2.55801	4.13811	unknown protein	Unknown
61900	-29.2815	-6.13512	-6.38228	-4.60093	-12.4998	hypothetical protein	Hypothetical
61960	-2.85709	5.11569	-2.05763	-2.50405	-2.27237	alanine dehydrogenase	Other categories	Other
61980	-1.54494	5.16921	-1.98089	-2.39811	-1.92536	pyridine nucleotide transhydrogenase beta subunit	Biosynthesis of cofactors, prosthetic groups, and carriers	Nicotinate and nicotinamide
62530	-1.88434	3.28533	-1.65991	-1.72611	-1.73917	isocitrate dehydrogenase (NADP+) (EC 1.1.1.42)	Energy metabolism	TCA cycle
62660	-1.64562	-3.18643	-2.48514	-2.0282	-2.14116	putative phosphoribosylaminoimidazole carboxylase catalytic subunit	Other categories	Other
62780	-3.76361	-2.26314	-2.25872	-1.78408	-2.38752	putative peroxiredoxin	Other categories	Other
62790	-4.27553	-3.20347	-2.98337	-1.85348	-2.83089	HNH endonuclease	Other categories	Other
62810	-2.24669	-1.81988	-2.44783	-1.79809	-2.11516	hypothetical protein	Hypothetical
62820	-1.76991	-1.7513	-2.01934	-1.83859	-1.79933	hypothetical protein	Hypothetical
