# Supplementary material for: Global Transcriptional Responses of the Toxic Cyanobacterium, Microcystis aeruginosa, to Nitrogen Stress, Phosphorus Stress, and Growth on Organic Matter
Source: PLoS One. 2013 Jul 23;8(7):e69834. doi: 10.1371/journal.pone.0069834 (PMC3720943; doi:10.1371/journal.pone.0069834)
Supplement: Table S10 — Genes showing similar differential expression in the low N and low P treatments. Columns B through F contain fold change values relative to the control with positive and negative values as described in Table 2. (XLSX) [file pone.0069834.s014.xlsx]

## Sheet: Table S10
Table S10 Genes showing similar differential expression in the low N and low P treatments. Columns B through F contain fold change values relative to the control with positive and negative values as described in Table 2.
MAE Number	Low N	Low P	Gene Function	Functional Catergory	Sub Category
80	1.73671	1.43591	phosphoribosylaminoimidazole carboxylase	Purines, pyrimidines, nucleosides, and nucleotides	Purine ribonucleotide biosynthesis
90	6.51213	2.2227	hypothetical protein	Hypothetical
150	-1.52231	-1.76297	lipoprotein signal peptidase (EC 3.4.23.36)	Cellular processes	Protein and peptide secretion
160	-2.65716	-2.10875	putative biotin biosynthesis protein BioY	Other categories	Other
170	-2.34291	-1.71806	biotin synthetase	Biosynthesis of cofactors, prosthetic groups, and carriers	Biotin
180	1.70768	3.33481	dTDP-4-dehydrorhamnose 3,5-epimerase (EC 5.1.3.13)	Cell envelope	Surface polysaccharides, lipopolysaccharides and antigens
190	1.73424	3.16205	dTDP-6-deoxy-L-mannose-dehydrogenase	Cell envelope	Surface polysaccharides, lipopolysaccharides and antigens
210	-2.39582	-2.50972	3-isopropylmalate dehydrogenase	Amino acid biosynthesis	Branched chain family
220	3.18926	3.69578	hypothetical protein	Hypothetical
270	6.91848	2.17796	hypothetical protein	Hypothetical
680	3.02001	1.67709	hypothetical protein	Hypothetical
820	-1.68377	-1.99485	cobalt transport system permease protein CbiQ homolog	Transport and binding proteins
840	-12.8224	-3.96572	hypothetical protein	Hypothetical
920	-7.64679	-3.48517	ATP synthase beta subunit	Photosynthesis and respiration	ATP synthase
930	-7.88639	-4.06959	ATP synthase F1 sector epsilon subunit (EC 3.6.3.14)	Photosynthesis and respiration	ATP synthase
940	-3.79631	-7.00081	hypothetical protein YCF65	Hypothetical
970	-2.08205	-1.51462	phospho-N-acetylmuramoyl-pentapeptide-transferase (EC 2.7.8.13)	Cell envelope	Murein sacculus and peptidoglycan
1000	1.7341	2.82373	hypothetical protein	Hypothetical
1030	1.71607	1.77346	hypothetical protein	Hypothetical
1040	1.77597	3.06792	hypothetical protein	Hypothetical
1070	1.82352	1.79811	hypothetical protein	Hypothetical
1080	1.53405	7.44599	putative bidirectional hydrogenase diaphorase subunit	Other categories	Hydrogenase
1150	2.56662	1.72364	hypothetical protein	Hypothetical
1160	2.5968	1.48006	unknown protein	Unknown
1170	2.52728	1.42308	hypothetical protein	Hypothetical
1180	2.20966	1.43802	putative amino acid racemase	Other categories	Other
1240	-5.2026	-4.50056	ferredoxin-thioredoxin reductase variable subunit	Biosynthesis of cofactors, prosthetic groups, and carriers	Thioredoxin, glutaredoxin, and glutathione
1250	4.2477	2.75035	hypothetical protein	Hypothetical
1600	1.87145	1.81282	hypothetical protein	Hypothetical
1710	2.87098	2.38439	hypothetical protein	Hypothetical
1750	1.46061	1.55781	cation-transporting ATPase	Transport and binding proteins
1800	3.29597	2.87098	tetratricopeptide repeat protein	Other categories	Other
1820	-3.98124	-2.74785	enoyl-[acyl-carrier-protein] reductase	Other categories	Other
1830	1.50471	1.51198	global nitrogen regulator Ycf28	Other categories	Other
1850	3.2769	2.01944	hypothetical protein	Hypothetical
1860	2.4377	1.68345	hypothetical protein	Hypothetical
1870	2.31996	2.32613	hypothetical protein	Hypothetical
1900	-1.86413	-1.56223	c-type cytochrome synthesis protein Ycf5	Other categories	Other
1910	1.38031	1.47702	cell division protein FtsH	Cellular processes	Cell division
1920	1.47737	1.62748	hypothetical protein	Hypothetical
1940	1.3903	1.57825	hypothetical protein	Hypothetical
2130	-3.00946	-2.20673	phosphoribosylaminoimidazole carboxylase ATPase subunit	Purines, pyrimidines, nucleosides, and nucleotides	Purine ribonucleotide biosynthesis
2140	-3.1188	-2.38945	hypothetical protein	Hypothetical
2380	2.09736	3.54845	transcriptional regulator	Regulatory functions
2400	2.50965	2.97356	hypothetical protein	Hypothetical
2500	-2.23361	-3.00251	ribose 5-phosphate isomerase	Energy metabolism	Sugars
2510	-2.31588	-4.83969	RNA-binding protein	Other categories	Other
2520	49.5991	12.6411	phycobilisome degradation protein NblA	Photosynthesis and respiration	Phycobilisome
2530	2.31507	3.02073	hypothetical protein	Hypothetical
2590	1.55532	1.49079	peptidase	Other categories	Other
2790	-3.44859	-1.58296	thioredoxin	Other categories	Other
2820	1.43253	2.45455	RNA polymerase ECF-type sigma-E factor	Transcription	RNA synthesis, modification, and DNA transcription
3000	2.10311	1.52894	cell envelope-related transcriptional attenuator	Regulatory functions
3020	3.35806	2.8654	GCN5-related N-acetyltransferase	Other categories	Other
3050	-2.552	-2.03345	transposase	Other categories	Transposon-related functions
3060	-2.18062	-2.27782	transposase	Other categories	Transposon-related functions
3100	3.35799	4.15947	unknown protein	Unknown
3110	2.79704	3.89182	transcriptional regulator	Regulatory functions
3200	2.24286	2.34755	saccharopine dehydrogenase	Other categories	Other
3210	1.65273	2.17135	two-component sensor histidine kinase	Regulatory functions
3360	-1.85825	-1.99358	transposase	Other categories	Transposon-related functions
3390	1.96486	2.48365	hypothetical protein	Hypothetical
3410	-4.18045	-2.03114	60 kDa molecular chaperonin 2	Cellular processes	Chaperones
3420	1.64111	1.51981	ABC-transporter ATP-binding protein	Transport and binding proteins
3470	1.43994	1.94652	putative calcium binding hemolysin protein	Other categories	Other
3480	2.49201	1.83225	unknown protein	Unknown
3490	2.76226	2.85719	unknown protein	Unknown
3510	3.19719	4.31792	hypothetical protein	Hypothetical
3520	2.23207	2.68412	hypothetical protein	Hypothetical
3610	2.04683	1.96881	tetratricopeptide repeat protein	Other categories	Other
3680	3.00594	1.98299	hypothetical protein	Hypothetical
3700	4.19866	2.58901	hypothetical protein	Hypothetical
3750	3.53943	2.84531	unknown protein	Unknown
3790	2.39857	1.58993	similar to adenylate cyclase	Other categories	Other
3800	2.26459	2.18675	hypothetical protein	Hypothetical
3870	-1.49943	-1.58045	hypothetical protein	Hypothetical
3890	4.81642	2.45641	hypothetical protein	Hypothetical
4010	-2.43106	-3.04492	single-stranded nucleic acid binding protein	Other categories	Other
4020	-1.61811	-2.22344	inner membrane protein OxaA	Other categories	Other
4030	-1.45674	-1.8899	hypothetical protein	Hypothetical
4050	-1.75603	-4.86308	50S ribosomal protein L34	Translation	Ribosomal proteins: synthesis and modification
4070	-1.53814	-2.2428	HAD-superfamily hydrolase	Other categories	Other
4080	-1.74477	-2.19899	heat shock protein GrpE	Cellular processes	Chaperones
4100	2.06396	1.70811	twitching motility protein PilT	Other categories	Other
4110	1.84106	1.54337	pilin biogenesis protein	Cellular processes	Chemotaxis
4320	4.68872	6.22936	hypothetical protein	Hypothetical
4330	5.01082	7.10577	hypothetical protein	Hypothetical
4690	2.34832	2.01544	manganese transport system ATP-binding protein	Transport and binding proteins
4700	3.31311	3.9012	hypothetical protein	Hypothetical
5450	1.56926	1.49514	hypothetical protein	Hypothetical
5550	1.64898	1.55613	hypothetical protein YCF36	Hypothetical
5560	2.85045	2.67067	iojap-related protein	Other categories	Other
5580	2.26005	1.86333	GTP-binding protein	Other categories	Other
5620	-2.89068	-2.69069	pyruvate dehydrogenase E1 component beta subunit (EC 1.2.4.1)	Energy metabolism	Pyruvate dehydrogenase
5630	-2.21858	-2.15822	protein-export membrane protein SecD	Cellular processes	Protein and peptide secretion
5870	1.75174	1.86465	UDP-N-acetylglucosamine 2-epimerase (EC 5.1.3.14)	Cell envelope	Murein sacculus and peptidoglycan
5890	1.75503	1.88323	hypothetical protein YCF22	Hypothetical
5990	-2.62807	-1.99257	phosphoglycerate mutase	Other categories	Other
6010	-1.77235	-2.59845	acetolactate synthase	Amino acid biosynthesis	Branched chain family
6020	-1.72273	-2.62111	hypothetical protein	Hypothetical
6190	3.58293	1.71858	urea transport system ATP-binding protein	Transport and binding proteins
6280	-2.38374	-4.38874	30S ribosomal protein S15	Translation	Ribosomal proteins: synthesis and modification
6290	-3.01894	-4.72785	hypothetical protein	Hypothetical
6300	-2.73717	-2.60659	carboxysome formation protein CcmA	Photosynthesis and respiration	CO2 fixation
6350	2.60786	2.8289	HAD-superfamily hydrolase subfamily IIB	Other categories	Other
6360	2.37478	1.94575	carboxymethylenebutenolidase	Other categories	Other
6430	1.91389	2.04697	hypothetical protein	Hypothetical
6590	2.13696	1.92068	hypothetical protein	Hypothetical
6690	-2.43878	-2.9299	tRNA(Ile)-lysidine synthase	Other categories	Other
6700	-3.63824	-4.13142	coproporphyrinogen III oxidase, aerobic (EC 1.3.3.3)	Biosynthesis of cofactors, prosthetic groups, and carriers	Cobalamin, heme, phycobilin and porphyrin
6750	1.64348	1.46728	hypothetical protein	Hypothetical
6760	2.15937	2.01354	hypothetical protein	Hypothetical
6770	2.1151	1.96284	cupin domain protein	Other categories	Other
6790	2.42024	1.98711	unknown protein	Unknown
6830	1.8595	1.45777	thioredoxin M	Other categories	Other
7070	-1.95957	-1.42534	hypothetical protein	Hypothetical
7170	-2.17838	-3.32792	anthranilate phosphoribosyltransferase	Amino acid biosynthesis	Aromatic amino acid family
7270	-1.57402	-2.85394	glutathione synthetase	Biosynthesis of cofactors, prosthetic groups, and carriers	Thioredoxin, glutaredoxin, and glutathione
7310	-2.42954	-3.57675	50S ribosomal protein L9	Translation	Ribosomal proteins: synthesis and modification
7320	-1.473	-2.68798	hypothetical protein	Hypothetical
7330	-1.42449	-2.82127	exodeoxyribonuclease III	DNA replication, restriction, modification, recombination, and repair
7530	2.87838	2.67431	unknown protein	Unknown
7600	3.03207	2.37194	hypothetical protein	Hypothetical
7650	2.91045	1.99543	hypothetical protein	Hypothetical
7660	5.28696	4.29171	hypothetical protein	Hypothetical
7730	-3.53302	-1.50721	hypothetical protein	Hypothetical
7800	1.77935	2.05308	hypothetical protein	Hypothetical
7810	2.42533	2.86562	hypothetical protein	Hypothetical
7880	4.49724	1.61209	unknown protein	Unknown
7920	3.64768	3.04113	HEAT domain protein repeat-containing protein	Other categories	Other
7990	-2.59007	-2.0046	putative peptidase M	Other categories	Other
8010	-2.44797	-7.01828	50S ribosomal protein L21	Translation	Ribosomal proteins: synthesis and modification
8020	-2.50371	-4.91341	50S ribosomal protein L27	Translation	Ribosomal proteins: synthesis and modification
8050	-1.64625	-4.35934	hypothetical protein	Hypothetical
8080	-5.41252	-9.85075	spermine synthase	Other categories	Other
8090	1.77628	1.48482	single-strand-DNA-specific exonuclease RecJ	DNA replication, restriction, modification, recombination, and repair
8100	1.91261	1.7622	thiamineS	Other categories	Other
8110	1.7626	1.43841	exonuclease SbcC homolog	Other categories	Other
8140	3.70902	1.5431	heat-inducible transcription repressor HrcA	Regulatory functions
8170	2.5164	2.17941	transposase	Other categories	Transposon-related functions
8250	28.0928	20.777	CAB/ELIP/HLIP superfamily protein	Other categories	Adaptations and atypical conditions
8260	-2.65287	-2.17396	glutamate dehydrogenase (NADP+) (EC 1.4.1.4)	Amino acid biosynthesis	Glutamate family / Nitrogen assimilation
8270	-3.02512	-1.95425	cation-transporting P-type ATPase	Transport and binding proteins
8350	-1.689	-1.4988	hypothetical protein	Hypothetical
8360	-1.70153	-1.99305	hypothetical protein	Hypothetical
8370	-2.18789	-2.16473	hypothetical protein	Hypothetical
8390	-1.85967	-1.44358	hypothetical protein	Hypothetical
8450	-2.21942	-1.69336	putative glycosyl transferase	Other categories	Other
8580	-1.57873	-1.96917	polysaccharide pyruvyl transferase	Other categories	Other
9030	1.54738	1.54283	hypothetical protein	Hypothetical
9090	1.97711	2.06833	hypothetical protein	Hypothetical
9100	2.06118	1.92051	hypothetical protein	Hypothetical
9190	3.2637	1.44964	biopterin transport-related protein BT1 homolog	Other categories	Other
9270	2.89544	3.5457	phosphate transport system permease protein	Transport and binding proteins
9280	1.79577	3.1143	ABC-transporter periplasmic phosphate-binding protein	Other categories	Other
9300	3.03637	3.12592	sulfate-binding protein	Transport and binding proteins
9310	3.47407	3.06078	hypothetical protein	Hypothetical
9570	-1.60667	-1.65396	UDP-N-acetylmuramoylalanine--D-glutamate ligase	Cell envelope	Murein sacculus and peptidoglycan
9580	1.57251	2.20456	hypothetical protein	Hypothetical
9640	-2.25522	-1.48461	hypothetical protein	Hypothetical
9660	-1.53044	-2.08577	methyltransferase	Other categories	Other
9690	-1.77377	-2.0891	hypothetical protein	Hypothetical
9700	-4.63361	-3.81677	ketol-acid reductoisomerase	Amino acid biosynthesis	Branched chain family
9710	1.74628	1.83337	type IV pilus assembly protein PilM	Cellular processes	Chemotaxis
9840	2.26628	2.35562	hypothetical protein	Hypothetical
10240	-8.67538	-5.15992	phycobilisome small core linker polypeptide	Photosynthesis and respiration	Phycobilisome
10260	-10.0214	-5.57128	allophycocyanin beta subunit	Photosynthesis and respiration	Phycobilisome
10270	-9.78254	-4.64815	allophycocyanin alpha subunit	Photosynthesis and respiration	Phycobilisome
10290	3.2178	1.84578	putative peptidase	Other categories	Other
10320	-3.81672	-2.5215	putative peptidase	Other categories	Other
10330	-6.80287	-2.35563	hypothetical protein	Hypothetical
10340	-6.88027	-1.8855	hypothetical protein	Hypothetical
11070	-2.24171	-1.59597	hypothetical protein	Hypothetical
11080	1.50235	1.73448	chromosome segregation protein	Translation	Nucleoproteins
11100	1.9271	2.21342	unknown protein	Unknown
11250	1.85228	2.57202	6-phosphogluconolactonase	Energy metabolism	Pentose phosphate pathway
11260	1.93192	3.03493	FHA domain containing protein	Other categories	Other
11310	-5.54529	-6.23542	30S ribosomal protein S6	Translation	Ribosomal proteins: synthesis and modification
11320	-4.69278	-3.81802	hypothetical protein	Hypothetical
11350	-4.27312	-3.53324	hypothetical protein	Hypothetical
11390	-5.47023	-6.57724	unknown protein	Unknown
11400	-3.94122	-2.74131	hypothetical protein	Hypothetical
11820	-4.02502	-1.51417	cytochrome c550	Photosynthesis and respiration	Photosystem II
11830	-3.93053	-1.63866	hypothetical protein	Hypothetical
11880	1.65171	1.42852	hypothetical protein	Hypothetical
11900	-4.80197	-2.19845	photosystem II PsbK protein	Photosynthesis and respiration	Photosystem II
11910	-3.31809	-2.27404	pentapeptide repeat family protein	Other categories	Other
11930	-1.55488	-2.02525	transcriptional regulator	Regulatory functions
12100	3.4667	1.59197	probable oxidoreductase	Fatty acid, phospholipid and sterol metabolism
12190	-6.84574	-2.15699	magnesium protoporphyrin IX chelatase subunit H	Biosynthesis of cofactors, prosthetic groups, and carriers	Cobalamin, heme, phycobilin and porphyrin
12350	4.25981	3.4526	polysaccharide biosynthesis protein CapD homolog	Other categories	Other
12360	-1.63138	-1.46302	carotene isomerase	Other categories	Other
12460	-1.55091	-1.69423	iron(III)-transport ATP-binding protein	Transport and binding proteins
12470	-1.58437	-1.45776	ribosomal protein S6 modification protein	Translation	Ribosomal proteins: synthesis and modification
12920	-2.28052	-1.87186	phytoene synthase	Other categories	Other
12950	-1.4359	-1.8137	cation-transporting P-type ATPase	Transport and binding proteins
12960	-1.4286	-2.60249	sodium/sulfate symporter	Transport and binding proteins
13040	2.43253	2.28852	probable peptidase	Other categories	Other
13150	2.47236	3.82811	hypothetical protein	Hypothetical
13230	-1.72988	-1.60318	phenazine biosynthesis protein	Other categories	Other
13270	3.1882	2.04179	hypothetical protein	Hypothetical
13280	2.63042	1.97628	DNA ligase	DNA replication, restriction, modification, recombination, and repair
13360	-1.80738	-1.8895	phosphoglycerate mutase	Other categories	Other
13370	-1.71793	-1.51658	probable phosphoglycerate mutase	Other categories	Other
13460	1.95336	1.85766	hypothetical protein	Hypothetical
13570	-1.775	-1.47865	pentapeptide repeat family protein	Other categories	Other
13650	-1.67443	-1.50227	light-dependent NADPH-protochlorophyllide oxidoreductase	Biosynthesis of cofactors, prosthetic groups, and carriers	Cobalamin, heme, phycobilin and porphyrin
13710	-2.48768	-2.44196	abortive infection protein	Other categories	Other
14130	1.84628	1.87124	hypothetical protein	Hypothetical
14170	2.98902	1.926	hypothetical protein	Hypothetical
14180	-2.06665	-1.60182	dihydroorotase	Purines, pyrimidines, nucleosides, and nucleotides	Pyrimidine ribonucleotide biosynthesis
14210	1.37661	4.83239	bidirectional hydrogenase hydrogenase subunit	Other categories	Hydrogenase
14220	3.65509	2.94316	unknown protein	Unknown
14260	1.62328	2.43855	hypothetical protein	Hypothetical
14350	-1.45827	-2.30782	transcription termination factor NusA	Regulatory functions
14360	-2.23093	-3.55396	YhbC family protein	Other categories	Other
14380	4.84948	1.92508	two-component response regulator OmpR subfamily	Regulatory functions
14440	-1.66457	-1.46348	hypothetical protein	Hypothetical
14470	2.68041	3.6012	serine/threonine protein kinase	Regulatory functions
14500	-2.31479	-1.43478	hypothetical protein	Hypothetical
14510	-1.54311	-1.52726	polypeptide deformylase	Translation	Protein modification and translation factors
14550	-2.15265	-1.64544	geranylgeranyl pyrophosphate synthase	Biosynthesis of cofactors, prosthetic groups, and carriers	Carotenoid
14820	3.38154	1.97283	transposase	Other categories	Transposon-related functions
14930	-13.9274	-3.19697	heme oxygenase	Biosynthesis of cofactors, prosthetic groups, and carriers	Cobalamin, heme, phycobilin and porphyrin
14950	-5.17719	-3.3623	acyl carrier protein	Fatty acid, phospholipid and sterol metabolism
14960	-7.09986	-5.81539	3-oxoacyl-[acyl-carrier-protein] synthase II	Fatty acid, phospholipid and sterol metabolism
15020	2.32363	2.04864	hypothetical protein	Hypothetical
15090	3.14771	2.66535	hypothetical protein	Hypothetical
15120	-3.35226	-4.16488	NADH dehydrogenase subunit 5 NdhF	Photosynthesis and respiration	NADH dehydrogenase
15130	-6.47964	-2.8486	periplasmic beta-type carbonic anhydrase	Photosynthesis and respiration	CO2 fixation
15140	-3.90761	-2.43102	NADH dehydrogenase subunit 4 NdhD	Photosynthesis and respiration	NADH dehydrogenase
15160	-4.26287	-3.14657	CO2-hydration protein	Other categories	Other
15230	2.77556	3.06485	hypothetical protein	Hypothetical
15370	-3.09786	-1.84367	3-phosphoshikimate 1-carboxyvinyltransferase	Other categories	Other
15570	4.37659	2.00043	3-isopropylmalate dehydrogenase	Other categories	Other
15640	-3.97245	-1.71867	hypothetical protein	Hypothetical
15680	-9.89551	-4.09139	hypothetical protein	Hypothetical
15730	2.64055	1.94629	potassium channel	Transport and binding proteins
15750	2.04781	2.20395	hypothetical protein	Hypothetical
15780	2.34015	1.63451	twitching mobility protein	Cellular processes	Chemotaxis
15950	1.99993	2.1604	heat shock protein 70	Cellular processes	Chaperones
15960	3.07958	2.61475	heat shock protein 40	Cellular processes	Chaperones
15970	2.43057	2.45734	dihydroorotate dehydrogenase	Purines, pyrimidines, nucleosides, and nucleotides	Pyrimidine ribonucleotide biosynthesis
16000	-4.6392	-4.08071	2-phosphosulfolactate phosphatase	Other categories	Other
16140	-2.45857	-1.76519	probable sodium-dependent transporte	Other categories	Other
16230	-30.1914	-3.99696	light-independent protochlorophyllide reductase iron protein subunit ChlL	Other categories	Other
16240	-28.9092	-4.09913	hypothetical protein	Hypothetical
16250	-23.2875	-3.36709	light-independent protochlorophyllide reductase subunit ChlN	Biosynthesis of cofactors, prosthetic groups, and carriers	Cobalamin, heme, phycobilin and porphyrin
16280	1.56448	2.05405	uridine phosphorylase	Other categories	Other
16300	2.53347	2.82613	hypothetical protein	Hypothetical
16310	1.71579	3.02504	hypothetical protein	Hypothetical
16320	2.15007	4.70917	hypothetical protein	Hypothetical
16410	2.96428	2.41431	unknown protein	Unknown
16600	1.52482	1.76215	possible ABC-transporter	Other categories	Other
16690	1.76068	2.01414	histidinol dehydrogenase	Other categories	Other
16710	-2.7753	-2.24615	biotin carboxylase	Fatty acid, phospholipid and sterol metabolism
16760	2.20396	1.92936	hypothetical protein	Hypothetical
16790	-1.68316	-1.69062	competence-damage inducible protein CinA homolog	Cellular processes	Transformation
16850	1.64662	1.64791	hypothetical protein	Hypothetical
16920	-6.46511	-2.74696	superoxide dismutase	Cellular processes	Detoxification
16940	-3.45103	-1.89479	homoserine kinase	Amino acid biosynthesis	Aspartate family
17140	-1.74055	-1.94376	transposase	Other categories	Transposon-related functions
17200	3.28661	1.82683	hypothetical protein	Hypothetical
17290	-2.58299	-4.29803	ferredoxin-sulfite reductase	Amino acid biosynthesis	Serine family / Sulfur assimilation
17300	1.62731	1.60675	ABC-transporter ATP-binding protein	Transport and binding proteins
17310	2.76732	1.80613	peptide methionine sulfoxide reductase	Translation	Protein modification and translation factors
17360	2.46848	1.8951	unknown protein	Unknown
17440	2.88371	1.81332	competence protein ComM homolog	Cellular processes	Transformation
17450	2.74703	2.10274	hypothetical protein	Hypothetical
17460	3.54134	1.89008	hypothetical protein	Hypothetical
17510	1.77863	1.83847	serine/threonine protein kinase with WD40 repeats	Regulatory functions
17560	-2.14787	-1.8994	two component transcriptional regulator	Regulatory functions
17590	3.24833	1.60615	phosphoenolpyruvate synthase	Other categories	Other
17650	-2.60237	-1.67124	hydrogenase accessory protein HupE	Other categories	Hydrogenase
17660	-2.20221	-1.50048	hypothetical protein	Hypothetical
17740	1.83801	1.50782	band 7 protein	Other categories	Other
17770	3.28619	1.69584	glycosyl transferase group 1	Other categories	Other
18490	6.88148	2.15118	hypothetical protein	Hypothetical
18530	-2.25871	-1.77012	IMP dehydrogenase	Other categories	Other
18590	-75.3827	-4.18654	hypothetical protein	Hypothetical
18620	1.4523	1.5593	putative protein phosphatase	Other categories	Other
18630	-1.77839	-2.80326	hypothetical protein	Hypothetical
18680	2.81384	2.9352	hypothetical protein	Hypothetical
18740	2.94732	1.97685	hypothetical protein	Hypothetical
18750	2.37547	1.48968	regulatory protein CII	Other categories	Other
18840	-1.61585	-2.34139	agmatinase	Other categories	Other
18860	-1.94762	-4.34539	putative hydrogenase expression/formation protein HypA	Other categories	Hydrogenase
18870	-2.16704	-4.29747	putative hydrogenase expression/formation protein HypB	Other categories	Hydrogenase
18910	-5.71903	-3.84105	water-soluble carotenoid protein	Other categories	Other
18920	-1.40302	-3.49492	hypothetical protein	Hypothetical
19100	-1.47375	-1.54551	chorismate synthase	Amino acid biosynthesis	Aromatic amino acid family
19140	2.661	1.576	hypothetical protein	Hypothetical
19190	1.49058	2.06143	unknown protein	Unknown
19200	1.74571	1.56767	unknown protein	Unknown
19220	-4.89246	-3.16926	cytochrome b6-f complex iron-sulfur subunit (EC 1.10.99.1)	Photosynthesis and respiration	Cytochrome b6/f complex
19230	-4.86445	-3.04723	apocytochrome f	Photosynthesis and respiration	Cytochrome b6/f complex
19320	1.8728	1.64014	alpha/beta fold family hydrolase	Other categories	Other
19370	-5.46359	-3.36948	transcriptional regulator	Regulatory functions
19380	-1.78727	-1.65716	hypothetical protein	Hypothetical
19430	-2.00463	-1.46603	isoamylase precursor	Other categories	Other
19460	-1.89512	-4.0767	malonyl coenzyme A-acyl carrier protein transacylase	Fatty acid, phospholipid and sterol metabolism
19470	-3.1087	-4.15071	3-oxoacyl-[acyl-carrier-protein] synthase III	Fatty acid, phospholipid and sterol metabolism
19480	-1.83651	-4.95187	fatty acid/phospholipid synthesis protein PlsX	Fatty acid, phospholipid and sterol metabolism
19600	-2.97472	-5.6428	50S ribosomal protein L25	Translation	Ribosomal proteins: synthesis and modification
19610	-2.7986	-6.84304	adenylosuccinate synthetase	Purines, pyrimidines, nucleosides, and nucleotides	Purine ribonucleotide biosynthesis
19620	2.01437	2.48443	hypothetical protein	Hypothetical
19670	3.12502	2.96188	hypothetical protein	Hypothetical
19740	1.46136	1.5599	two-component sensor histidine kinase	Regulatory functions
19750	1.7065	1.55094	two-component response regulator	Regulatory functions
19890	1.94489	1.85104	putative type I restriction enzyme specificity protein	Other categories	Other
19930	2.70969	1.93542	hypothetical protein	Hypothetical
20050	1.85245	2.69692	hypothetical protein	Hypothetical
20160	-1.72537	-1.59467	unknown protein	Unknown
20210	-2.13669	-3.76852	hypothetical protein	Hypothetical
20220	-3.3199	-4.78973	hypothetical protein	Hypothetical
20330	-2.1958	-3.02996	transposase	Other categories	Transposon-related functions
20770	-1.41568	-2.02594	ABC-transporter ATP-binding protein	Transport and binding proteins
20820	1.98238	2.02639	hypothetical protein	Hypothetical
20980	-2.77154	-1.98349	tryptophan synthase alpha chain	Amino acid biosynthesis	Aromatic amino acid family
21000	2.0687	2.56921	glycosyl transferase family 2	Other categories	Other
21110	-1.95257	-1.54426	ABC-transporter permease protein	Transport and binding proteins
21130	-4.8592	-2.96658	hypothetical protein	Hypothetical
21160	1.91623	5.33822	AMP-dependent synthetase and ligase	Other categories	Other
21290	4.45361	2.56349	hypothetical protein	Hypothetical
21360	3.34221	3.18771	type I restriction enzyme R protein N terminus	Other categories	Other
21460	-1.36854	-1.88901	histidinol dehydrogenase	Amino acid biosynthesis	Aromatic amino acid family
21600	4.69333	3.61199	hypothetical protein	Hypothetical
21640	-9.05688	-2.96849	phycobilisome core component	Photosynthesis and respiration	Phycobilisome
21650	-2.09567	-1.42051	glutamate 5-kinase	Other categories	Other
21760	-1.42845	-1.74861	hypothetical protein	Hypothetical
21870	7.41899	1.90858	type 2 NADH dehydrogenase	Other categories	Other
21980	1.90342	2.08416	hypothetical protein	Hypothetical
22010	-2.46714	-2.11587	anion-transporting ATPase
22020	-2.65416	-2.25482	chlorophyll a synthase (EC 2.5.1.62)	Other categories	Other
22030	-2.28695	-2.13008	hypothetical protein	Biosynthesis of cofactors, prosthetic groups, and carriers	Cobalamin, heme, phycobilin and porphyrin
22040	1.90056	2.06088	CAB/ELIP/HLIP-related protein	Other categories	Other
22050	2.28087	2.66677	hypothetical protein	Hypothetical
22330	2.32305	1.94598	hypothetical protein	Hypothetical
22390	-3.54555	-1.63121	unknown protein	Hypothetical
22490	2.32905	1.73142	hypothetical protein	Hypothetical
22570	3.47784	2.33995	cytochrome P450	Other categories	Other
22650	1.99319	1.63014	unknown protein	Unknown
22700	2.48404	1.539	hypothetical protein	Hypothetical
22770	5.84416	2.61571	hypothetical protein	Hypothetical
22790	3.29167	1.95754	unknown protein	Unknown
22830	4.5527	2.66412	hypothetical protein	Hypothetical
22860	-1.50555	-17.7307	GTP cyclohydrolase I	Biosynthesis of cofactors, prosthetic groups, and carriers	Cobalamin, heme, phycobilin and porphyrin
22870	-2.06978	-21.4804	unknown protein	Biosynthesis of cofactors, prosthetic groups, and carriers	Folic acid
22930	1.39739	3.11307	cytochrome c oxidase subunit II	Photosynthesis and respiration	Respiratory terminal oxidases
22970	1.83261	1.88313	isovaleryl-CoA dehydrogenase	Other categories	Other
23110	1.49126	1.5693	transposase	Other categories	Transposon-related functions
23140	-2.18585	-1.70951	probable glycosyl transferase	Other categories	Other
23210	-2.13792	-2.16803	hypothetical protein	Hypothetical
23250	-2.27563	-2.04777	lactoylglutathione lyase	Other categories	Other
23300	-10.229	-2.75009	photosystem I subunit II	Photosynthesis and respiration	Photosystem I
23330	-1.90399	-1.75184	anthranilate synthase component II	Amino acid biosynthesis	Aromatic amino acid family
23360	3.40501	2.92146	hypothetical protein	Hypothetical
23370	1.88694	2.01802	multidrug efflux transporter	Transport and binding proteins
23490	-4.28975	-2.55354	photosystem II 11 kDa protein	Photosynthesis and respiration	Photosystem II
23530	-28.1052	-1.74907	unknown protein	Unknown
23580	2.30282	1.58829	hypothetical protein	Hypothetical
23600	-3.06981	-2.16058	ribose-phosphate pyrophosphokinase	Purines, pyrimidines, nucleosides, and nucleotides	Purine ribonucleotide biosynthesis
23870	-1.79285	-2.47939	hypothetical protein	Hypothetical
23880	-2.3598	-3.13342	protein conferring resistance to acetazolamide Zam	Other categories	Drug and analog sensitivity
23910	-3.35601	-2.98387	hypothetical protein	Hypothetical
23920	-4.38911	-3.95668	hypothetical protein	Hypothetical
23930	-2.35212	-2.85851	hypothetical protein	Hypothetical
23950	2.55595	3.69817	hypothetical protein	Hypothetical
23970	1.65387	1.68281	hypothetical protein	Hypothetical
24030	1.7627	1.5578	putative O-antigen polymerase	Other categories	Other
24040	1.45287	2.4941	hypothetical protein	Hypothetical
24050	2.64662	1.52912	hypothetical protein	Hypothetical
24300	-1.90071	-2.6059	unknown protein	Unknown
24310	-1.67857	-1.83377	tryptophanyl-tRNA synthetase	Translation	Aminoacyl tRNA synthetases and tRNA modification
24330	2.2727	1.7403	hypothetical protein	Hypothetical
24360	-1.53243	-1.85571	hypothetical protein	Hypothetical
24410	2.36189	1.69268	N-acetylglutamate kinase	Amino acid biosynthesis	Glutamate family / Nitrogen assimilation
24440	-31.3477	-5.87466	unknown protein	Unknown
24450	-34.4846	-7.19395	phycocyanin beta subunit	Photosynthesis and respiration	Phycobilisome
24460	-48.1011	-8.906	phycocyanin alpha subunit	Photosynthesis and respiration	Phycobilisome
24480	-28.9912	-6.65238	phycobilisome rod linker polypeptide	Photosynthesis and respiration	Phycobilisome
24500	2.80228	1.82252	hypothetical protein	Hypothetical
24510	-1.69637	-1.52743	D-alanine--D-alanine ligase	Other categories	Other
24520	-1.63203	-1.62162	hypothetical protein	Hypothetical
24530	-1.47247	-1.72095	heat shock protein DnaJ-like	Cellular processes	Chaperones
24880	1.99952	1.53583	tocopherol O-methyltransferase	Fatty acid, phospholipid and sterol metabolism
24990	-2.02144	-1.48324	GTP-binding protein	Other categories	Other
25010	-1.86758	-1.90927	pleiotropic regulatory protein homolog	Other categories	Other
25020	-5.25634	-4.18684	hypothetical protein	Hypothetical
25030	-6.0702	-4.22266	NAD(P)-dependent glyceraldehyde-3-phosphate dehydrogenase	Photosynthesis and respiration	CO2 fixation
25120	-2.04312	-3.25326	unknown protein	Unknown
25130	-2.99353	-1.76244	extracellular solute-binding protein	Transport and binding proteins
25140	-3.18272	-1.84761	ABC-transporter permease protein	Transport and binding proteins
25230	4.51566	1.61652	hypothetical protein	Hypothetical
25240	12.1726	2.85112	hypothetical protein	Hypothetical
25250	2.21489	2.22657	unknown protein	Unknown
25260	2.54511	2.18262	WD-repeat protein Hat	Other categories	Other
25410	-2.91366	-2.31135	hypothetical protein YCF53	Hypothetical
25420	-1.61454	-1.97325	conserved hypothetical protein	Other categories	Other
25450	-5.09136	-1.9827	hypothetical protein	Hypothetical
25460	-1.99797	-1.43135	hypothetical protein	Hypothetical
25600	-2.05182	-2.20189	alanyl-tRNA synthetase	Translation	Aminoacyl tRNA synthetases and tRNA modification
25670	5.90826	3.9352	hypothetical protein	Hypothetical
25680	3.38581	2.13002	replicative DNA helicase	Other categories	Other
25690	1.602	2.08643	precorrin-4 C11-methyltransferase	Other categories	Other
25700	2.01745	1.93949	hypothetical protein	Hypothetical
25710	2.02937	1.93086	translation initiation factor	Translation	Protein modification and translation factors
25720	3.38786	2.91857	deoxyribodipyrimidine photolyase-related protein	Other categories	Other
25730	3.05927	2.87732	unknown protein	Unknown
25740	3.01495	1.91824	hypothetical protein	Hypothetical
25780	1.36901	1.41401	hypothetical protein YCF51	Hypothetical
25820	-1.72628	-1.52604	transcription regulator ExsB homolog	Regulatory functions
25830	-1.75593	-1.72298	hypothetical protein	Hypothetical
25850	-2.90791	-3.02543	amino acid ABC-transporter permease protein	Transport and binding proteins
26010	2.00274	1.57387	allergen V5/Tpx-1 related protein	Other categories	Other
26110	-1.95356	-1.74043	hypothetical protein	Hypothetical
26160	-2.98605	-3.04298	hypothetical protein	Hypothetical
26410	3.97845	4.14975	cell division protein FtsQ	Cellular processes	Cell division
26430	-1.39445	-1.49397	phosphomethylpyrimidine kinase	Other categories	Other
26540	3.06252	2.2869	unknown protein	Unknown
26590	2.63207	2.3545	hypothetical protein	Hypothetical
26620	5.30507	2.4119	unknown protein	Unknown
26720	3.61418	2.53379	tetratricopeptide protein	Other categories	Other
26730	8.6235	11.9804	hypothetical protein	Hypothetical
26770	3.30107	1.51358	hypothetical protein	Hypothetical
26790	23.5788	9.02329	hypothetical protein	Hypothetical
26800	7.53352	2.21578	AAA famiry ATPase central region	Other categories	Other
26810	6.21524	1.83031	hypothetical protein	Hypothetical
26890	1.70128	1.56864	resolvase-like protein	Other categories	Other
26940	2.67204	2.60412	PemK-like protein	Other categories	Other
27260	-1.94895	-1.78795	uracil phosphoribosyltransferase	Purines, pyrimidines, nucleosides, and nucleotides	Interconversions and salvage of nucleosides and nucleotides
27270	-2.93087	-6.14587	30S ribosomal protein S21	Translation	Ribosomal proteins: synthesis and modification
27290	-3.07938	-2.23065	NADH dehydrogenase subunit 5 NdhF4	Photosynthesis and respiration	NADH dehydrogenase
27310	4.8876	1.92565	hypothetical protein	Hypothetical
27570	3.24044	2.17163	hypothetical protein	Hypothetical
27960	-2.03629	-1.81556	hypothetical protein	Hypothetical
27970	-1.75928	-1.60414	phycocyanin alpha-subunit phycocyanobilin lyase	Photosynthesis and respiration	Phycobilisome
27980	-2.35604	-1.41368	pyruvate kinase	Energy metabolism	Glycolysis
28060	1.85407	2.79874	hypothetical protein	Hypothetical
28080	-1.49689	-1.51824	hypothetical protein	Hypothetical
28090	-1.92805	-2.1861	similar to chlorobenzene dioxygenase ferredoxin component	Other categories	Other
28100	-1.69889	-2.08616	hypothetical protein	Hypothetical
28170	-1.9504	-2.53746	histidinol-phosphate aminotransferase	Other categories	Other
28300	1.56011	1.6684	DNA repair protein RecN	DNA replication, restriction, modification, recombination, and repair
28340	2.30007	1.73275	hypothetical protein	Hypothetical
28370	1.62775	7.12792	hypothetical protein	Hypothetical
28390	10.8605	1.71251	hypothetical protein	Hypothetical
28460	2.36737	1.68875	pentapeptide repeat family protein	Other categories	Other
28470	1.89155	4.84832	hypothetical protein	Hypothetical
28480	2.05542	1.69697	hypothetical protein	Hypothetical
28500	2.42148	1.89243	serine/threonine protein kinase	Regulatory functions
28540	2.43879	1.85768	hypothetical protein	Hypothetical
28560	2.13564	1.78583	hypothetical protein	Hypothetical
28660	-2.26352	-1.58782	hypothetical protein	Hypothetical
28700	1.54889	1.77086	hypothetical protein
28890	-1.89109	-1.85753	unknown protein	Unknown
28940	-3.13267	-2.57059	photosystem I biogenesis protein BtpA	Photosynthesis and respiration	Photosystem I
29020	1.99194	1.6253	probable glycosyl transferase	Other categories	Other
29040	-1.49405	-2.0484	adenine specific DNA methyltransferase	Other categories	Other
29130	-4.00947	-9.90741	hypothetical protein	Hypothetical
29180	6.58062	5.22782	CsbD-like protein	Other categories	Other
29190	6.83164	4.49753	CsbD-like protein	Other categories	Other
29460	2.86191	1.57882	hypothetical protein	Hypothetical
29510	-1.54204	-1.8806	hypothetical protein	Hypothetical
29520	-2.32416	-1.9894	unknown protein	Unknown
29890	1.50658	2.53802	hypothetical protein	Hypothetical
29900	-1.6929	-1.4858	GDP-fucose synthetase	Cell envelope	Surface polysaccharides, lipopolysaccharides and antigens
30000	1.71278	1.58003	resolvase-like protein	Other categories	Other
30020	-13.527	-8.25502	fructose-1,6-/sedoheptulose-1,7-bisphosphatase	Other categories	Other
30030	2.18586	3.42173	hypothetical protein	Hypothetical
30040	1.51603	2.62205	hypothetical protein	Hypothetical
30060	-3.7129	-2.60083	photosystem II protein PsbY	Photosynthesis and respiration	Photosystem II
30090	-2.36988	-4.61765	adenylosuccinate lyase	Purines, pyrimidines, nucleosides, and nucleotides	Purine ribonucleotide biosynthesis
30190	1.46254	16.6756	hypothetical protein	Hypothetical
30210	6.96768	3.69201	unknown protein	Unknown
30230	4.35493	1.92335	peptidase	Other categories	Other
30290	2.47085	1.72627	hypothetical protein	Hypothetical
30550	-3.01787	-1.7903	uridine monophosphate kinase	Purines, pyrimidines, nucleosides, and nucleotides	Pyrimidine ribonucleotide biosynthesis
30600	2.4057	2.25321	serine/threonine protein kinase	Regulatory functions
30650	1.89431	1.6042	hypothetical protein	Hypothetical
30700	1.76201	1.55736	hypothetical protein	Hypothetical
30710	1.57597	1.68233	hypothetical protein	Hypothetical
30720	1.46717	1.58709	hypothetical protein	Hypothetical
30860	1.86264	1.70248	CRISPR-associated protein Cas1	Other categories	Other
31210	2.75868	1.92827	virulence-associated protein VapB-like protein	Other categories	Other
31220	3.37045	2.38478	virulence-associated protein VapC-like protein	Regulatory functions
31240	3.06004	1.81665	glycosyl transferase family 2	Other categories	Other
31260	2.0118	1.54869	hypothetical protein	Hypothetical
31270	2.65037	2.51981	S-layer region-like precursor	Other categories	Other
31280	1.56664	1.53004	copper-transporting P-type ATPase PacS	Transport and binding proteins
31290	-6.49888	-2.20127	uroporphyrinogen decarboxylase	Biosynthesis of cofactors, prosthetic groups, and carriers	Cobalamin, heme, phycobilin and porphyrin
31300	-3.4854	-1.57658	NAD-dependent epimerase/dehydratase	Other categories	Other
31310	-1.98207	-2.94001	ABC-transporter ATP-binding protein	Transport and binding proteins
31330	-3.09075	-3.81121	adenylylsulfate kinase	Amino acid biosynthesis	Serine family / Sulfur assimilation
31400	2.49219	2.9035	hypothetical protein	Hypothetical
31430	-1.40353	-1.56612	threonyl-tRNA synthetase	Translation	Aminoacyl tRNA synthetases and tRNA modification
31480	-1.97932	-1.66932	aminopeptidase	Translation	Degradation of proteins, peptides, and glycopeptides
31560	-2.97541	-3.26702	hypothetical protein	Hypothetical
31570	-1.74889	-2.22352	ribonuclease III	Transcription	Degradation of RNA
31590	-1.78353	-4.96966	threonyl-tRNA synthetase	Translation	Aminoacyl tRNA synthetases and tRNA modification
31670	-1.47534	-1.88307	probable methyltransferase	Fatty acid, phospholipid and sterol metabolism
31680	-2.7893	-2.40312	hypothetical protein	Hypothetical
31690	-2.51858	-2.57655	ferrous iron transport protein B	Other categories	Other
31700	-2.64111	-3.44312	ferrous iron transport protein A	Other categories	Other
31720	2.24177	1.63353	two-component hybrid sensor and regulator	Regulatory functions
31800	-5.93167	-2.13696	photosystem I reaction center subunit IV	Photosynthesis and respiration	Photosystem I
31840	1.77035	1.59587	unknown protein	Unknown
31860	2.00762	2.05838	hypothetical protein	Hypothetical
31880	1.86393	2.5496	Mo-dependent nitrogenase-like	Other categories	Other
31960	-1.43891	-1.76653	preprotein translocase SecA subunit	Cellular processes	Protein and peptide secretion
32000	-2.86433	-2.42451	50S ribosomal protein L28	Translation	Ribosomal proteins: synthesis and modification
32010	-3.57316	-2.07564	photosystem I reaction center subunit X	Photosynthesis and respiration	Photosystem I
32020	2.5614	2.20514	amino-acid ABC-transporter permease protein	Transport and binding proteins
32030	3.23422	2.60598	unknown protein	Unknown
32060	2.33369	2.32964	unknown protein	Unknown
32160	-1.77143	-2.69117	unknown protein	Unknown
32170	-1.73108	-2.65553	RNA binding protein	Translation	Nucleoproteins
32180	-2.61098	-3.59909	hypothetical protein
32200	2.30116	2.20869	hypothetical protein	Hypothetical
32210	-4.56644	-2.15654	photosystem II reaction center protein Z	Photosynthesis and respiration	Photosystem II
32220	-2.0139	-1.4138	riboflavin synthase beta subunit	Biosynthesis of cofactors, prosthetic groups, and carriers	Riboflavin
32260	1.5795	1.62813	gamma-glutamyl phosphate reductase	Other categories	Other
32280	2.03807	1.59552	hypothetical protein	Hypothetical
32340	-1.61048	-2.3719	similar to Zn-dependent protease precursor	Other categories	Other
32350	-3.70468	-5.81118	preprotein translocase SecG subunit	Cellular processes	Protein and peptide secretion
32370	2.90575	2.7806	2,3-bisphosphoglycerate-independent phosphoglycerate mutase	Energy metabolism	Glycolysis
32380	1.46882	2.22035	phosphate-binding protein PstS homolog	Transport and binding proteins
32430	-2.9359	-5.06195	30S ribosomal protein S4	Translation	Ribosomal proteins: synthesis and modification
32440	1.99641	3.01724	hypothetical protein	Hypothetical
32470	-1.66677	-2.88202	fructose-bisphosphate aldolase class II	Energy metabolism	Glycolysis
32490	-1.65357	-1.89704	periplasmic binding protein	Other categories	Other
32610	2.52826	2.56862	DNA methylase	Other categories	Other
32630	1.93862	1.52227	hypothetical protein	Hypothetical
32650	-2.58953	-1.90878	unknown protein	Unknown
32660	-2.81148	-1.87991	molybdopterin biosynthesis protein MoeB	Biosynthesis of cofactors, prosthetic groups, and carriers	Molybdopterin
32690	1.6058	1.64625	acetyl-CoA synthetase	Other categories	Other
32940	1.83089	1.59257	protein-tyrosine kinase	Other categories	Other
32980	-2.33311	-2.1326	hypothetical protein	Hypothetical
32990	-3.69092	-3.67954	photosystem II core light harvesting protein PsbB	Photosynthesis and respiration	Photosystem II
33000	-2.55941	-1.64948	photosystem II reaction center protein J	Photosynthesis and respiration	Photosystem II
33010	-2.86027	-1.81712	photosystem II reaction center protein L	Photosynthesis and respiration	Photosystem II
33020	-2.7707	-2.05225	photosystem II cytochrome b559 beta subunit	Photosynthesis and respiration	Photosystem II
33030	-3.04311	-2.20028	photosystem II cytochrome b559 alpha subunit	Photosynthesis and respiration	Photosystem II
33040	-2.3503	-2.0477	hypothetical protein	Hypothetical
33050	-2.50765	-4.95138	hypothetical protein	Hypothetical
33060	-1.8894	-3.46286	hypothetical protein	Hypothetical
33070	-2.73938	-3.79886	membrane-associated rubredoxin	Fatty acid, phospholipid and sterol metabolism
33380	2.6204	2.6604	hypothetical protein	Hypothetical
33570	-1.53059	-2.20994	cytochrome b6	Photosynthesis and respiration	Cytochrome b6/f complex
33590	3.03663	1.44567	hypothetical protein	Hypothetical
33630	2.51534	2.24369	hypothetical protein	Hypothetical
33720	-6.36184	-1.65808	hypothetical protein	Hypothetical
33870	-1.36934	-1.73445	putative peptidase	Other categories	Other
33900	-1.40738	-1.52141	3-oxoacyl-[acyl-carrier protein] reductase	Fatty acid, phospholipid and sterol metabolism
33970	-1.84057	-2.31623	excinuclease ABC subunit A	DNA replication, restriction, modification, recombination, and repair
34620	-4.3776	-5.85321	omega 3 acyl-lipid desaturase	Fatty acid, phospholipid and sterol metabolism
34630	1.77258	1.78852	DNA cytosine methylase	Other categories	Other
34750	1.82226	1.79715	hypothetical protein	Hypothetical
34970	2.54907	1.84565	hypothetical protein	Hypothetical
35000	11.5606	2.49366	hypothetical protein	Hypothetical
35010	8.87469	2.57719	hypothetical protein	Hypothetical
35020	7.20287	2.17011	pentapeptide repeat family protein	Other categories	Other
35030	3.77481	1.88926	hypothetical protein	Hypothetical
35050	8.54229	1.9138	hypothetical protein	Hypothetical
35060	2.16844	1.43554	hypothetical protein	Hypothetical
35130	-1.58309	-2.05043	transcriptional regulator AbrB	Regulatory functions
35180	1.92886	1.88711	unknown protein	Unknown
35480	2.27389	2.43771	hypothetical protein	Hypothetical
35510	-4.04071	-2.89478	phenylalanyl-tRNA synthetase	Translation	Aminoacyl tRNA synthetases and tRNA modification
35580	1.99638	3.44133	hypothetical protein	Hypothetical
35610	2.97765	2.85407	hypothetical protein	Hypothetical
35640	1.67981	1.54944	hypothetical protein	Hypothetical
35700	1.79539	2.03227	hypothetical protein	Hypothetical
36000	-1.82499	-2.0158	unknown protein	Unknown
36020	-2.93173	-4.01068	N-(5'-phosphoribosyl)anthranilate isomerase (EC 5.3.1.24)	Amino acid biosynthesis	Aromatic amino acid family
36030	-1.91025	-2.88252	GTP cyclohydrolase I	Biosynthesis of cofactors, prosthetic groups, and carriers	Folic acid
36040	-2.22713	-4.00121	short-chain dehydrogenase/reductase	Other categories	Other
36100	-19.5076	-2.95677	hypothetical protein	Hypothetical
36120	2.35104	2.695	PxcA protein	Biosynthesis of cofactors, prosthetic groups, and carriers	Cobalamin, heme, phycobilin and porphyrin
36130	1.41827	2.84665	RND multidrug efflux transporter	Other categories	Other
36160	1.40181	2.06606	eukaryotic Na+/H+ exchanger	Other categories	Other
36170	1.81236	1.79558	ABC-transporter ATP-binding protein	Transport and binding proteins
36180	2.28415	2.5628	hypothetical protein	Hypothetical
36230	2.40513	2.83993	sugar transferase	Other categories	Other
36340	-6.61803	-4.8297	unknown protein	Unknown
36460	2.69837	2.36207	UDP-glucose:tetrahydrobiopterin glucosyltransferase (EC 2.4.1.-)	Energy metabolism	Sugars
36470	1.74685	1.88467	hypothetical protein	Hypothetical
36490	-2.90976	-2.09185	photosystem II 12 kDa extrinsic protein	Photosynthesis and respiration	Photosystem II
36580	-1.5787	-1.43395	beta-type carbonic anhydrase	Other categories	Other
36590	-3.61202	-6.80363	50S ribosomal protein L19	Translation	Ribosomal proteins: synthesis and modification
36600	-3.10867	-4.54936	preprotein translocase SecE subunit	Cellular processes	Protein and peptide secretion
36610	-3.12011	-4.46528	transcription antitermination protein NusG	Regulatory functions
36620	-4.52414	-7.46895	50S ribosomal protein L11	Translation	Ribosomal proteins: synthesis and modification
36630	-11.2608	-24.6879	50S ribosomal protein L1	Translation	Ribosomal proteins: synthesis and modification
36700	4.07834	1.52762	hypothetical protein	Hypothetical
36750	3.65683	2.61903	pyruvate decarboxylase isozyme 1	Other categories	Other
36860	1.59141	1.68719	similar to flotillin	Other categories	Other
36870	2.57864	3.25214	mannose-6-phosphate isomerase	Energy metabolism	Sugars
36880	1.75457	1.94873	bifunctional cobalamin biosynthesis protein CobP	Biosynthesis of cofactors, prosthetic groups, and carriers	Cobalamin, heme, phycobilin and porphyrin
36930	2.46087	2.30744	hypothetical protein	Hypothetical
37030	1.61672	1.81493	hypothetical protein	Hypothetical
37190	-1.47452	-5.57868	putative arsenical pump-driving ATPase	Other categories	Drug and analog sensitivity
37270	-2.16061	-1.78294	aspartyl-tRNA synthetase	Other categories	Other
37340	3.00735	1.46919	RND multidrug efflux transporter	Other categories	Other
37500	2.08318	2.84253	hypothetical protein	Hypothetical
37760	-1.79913	-1.79807	putative glutaminase	Other categories	Other
37810	1.51065	1.52398	methyltransferase type 11	Other categories	Other
37820	1.58449	1.83743	beta-lactamase-like protein	Other categories	Other
37850	-1.89292	-2.46242	hypothetical protein	Hypothetical
37940	2.66631	2.82064	amino acid ABC-transporter permease protein	Transport and binding proteins
38000	-2.09496	-2.0325	Na+/H+ antiporter	Transport and binding proteins
38320	-1.39007	-1.76599	N-acyl-L-amino acid amidohydrolase	Amino acid biosynthesis	Glutamate family / Nitrogen assimilation
38390	1.52758	2.27994	hypothetical protein	Hypothetical
38400	2.04755	1.97526	putative translation initiation factor EIF-2b subunit 1	Translation	Protein modification and translation factors
38450	-4.45394	-2.0308	phosphoribulokinase	Photosynthesis and respiration	CO2 fixation
38500	1.84712	1.9061	hypothetical protein	Hypothetical
38510	1.94638	1.93925	hypothetical protein	Hypothetical
38520	2.31066	2.22472	hypothetical protein	Hypothetical
38770	-2.08137	-1.90814	unknown protein	Unknown
38790	-1.41117	-1.73203	probable glycosyl transferase	Other categories	Drug and analog sensitivity
38820	1.98914	1.84065	phosphoenolpyruvate carboxylase	Energy metabolism	Pyruvate and acetyl-CoA metabolism
38840	1.72077	1.78622	septum site-determining protein MinE	Cellular processes	Cell division
39060	-1.4921	-2.17291	single-stranded DNA-binding protein	DNA replication, restriction, modification, recombination, and repair
39080	2.1391	1.99159	rod shape-determining protein MreC	Other categories	Other
39090	1.94835	1.50871	penicillin-binding protein	Other categories	Drug and analog sensitivity
39110	-2.29564	-2.1047	probable branched-chain amino acid aminotransferase	Amino acid biosynthesis	Branched chain family
39130	-2.58803	-2.79509	circadian clock protein KaiC homolog	Other categories	Other
39160	-1.61032	-2.32523	DNA polymerase III alpha subunit	DNA replication, restriction, modification, recombination, and repair
39170	-4.29156	-6.14835	unknown protein	Unknown
39250	2.16735	2.21461	hypothetical protein	Hypothetical
39300	5.36606	1.66774	hypothetical protein	Hypothetical
39640	4.25719	2.49371	ATP-dependent DNA helicase RecQ	Other categories	Other
39660	2.5154	1.45621	putative metalloprotease	Other categories	Other
39670	2.05224	1.99256	diacylglycerol kinase	Fatty acid, phospholipid and sterol metabolism
39700	-6.23886	-2.83963	phycocyanin operon protein W	Photosynthesis and respiration	Phycobilisome
39820	3.16077	1.49392	ABC-transporter ATP-binding protein	Transport and binding proteins
39830	2.18429	1.48502	hypothetical protein	Hypothetical
39930	3.22525	1.93509	hypothetical protein	Hypothetical
39950	-1.97298	-1.67328	unknown protein	Unknown
39980	1.84391	1.62374	probable helicase protein	Other categories	Other
40000	-4.07067	-2.0712	riboflavin biosynthesis protein RibD	Other categories	Other
40040	-2.00118	-1.95855	putative hydrolase	Other categories	Other
40150	-2.81461	-4.97714	hypothetical protein	Hypothetical
40190	1.97876	1.69061	ParB-like nuclease	Other categories	Other
40200	1.95863	1.52481	hypothetical protein	Hypothetical
40260	3.4619	2.85586	mannose-1-phosphate guanyltransferase	Energy metabolism	Sugars
40290	2.54291	2.87112	hypothetical protein	Hypothetical
40320	1.68689	1.46674	hypothetical protein	Hypothetical
40450	3.07572	3.34291	hypothetical protein	Hypothetical
40460	1.84446	2.1819	predicted nucleic acid-binding protein	Other categories	Other
40550	-2.4088	-11.5663	hypothetical protein	Hypothetical
40560	-1.90561	-9.99853	S-adenosylmethionine decarboxylase proenzyme	Other categories	Other
41040	1.89623	1.53026	hypothetical protein	Hypothetical
41100	2.45371	2.98448	urease accessory protein E	Central intermediary metabolism	Other
41110	1.4819	1.57367	hypothetical protein YCF39	Hypothetical
41220	-1.39247	-1.72497	probable myo-inositol-1(or 4)-monophosphatase	Other categories	Other
41320	-2.81889	-2.26889	hypothetical protein	Hypothetical
41340	2.51928	1.77777	hypothetical protein	Hypothetical
41350	2.45538	2.09627	hypothetical protein	Hypothetical
41360	1.53529	1.51147	UPF0182 protein	Other categories	Other
41400	-5.56066	-3.54513	transketolase, central region	Other categories	Other
41410	1.41298	1.54198	putative capsule polysaccharide export protein precursor	Other categories	Other
41420	1.82884	1.75219	aldo/keto reductase	Other categories	Other
41450	2.3101	1.5379	hypothetical protein	Hypothetical
41640	-1.48638	-2.41788	hypothetical protein	Hypothetical
41750	2.40246	5.08597	hypothetical protein	Hypothetical
41820	1.43054	1.54297	urease accessory protein F	Central intermediary metabolism	Other
41830	1.76323	1.89134	probable glycosyl transferase	Other categories	Other
41870	3.97077	2.04693	hypothetical protein	Hypothetical
41890	-1.55013	-2.03047	hypothetical protein	Hypothetical
41900	1.76353	1.63608	glycosyl transferase	Other categories	Other
42020	2.63349	1.65659	glycosyl transferase family 2	Other categories	Other
42030	3.01152	1.89265	hypothetical protein	Hypothetical
42200	-2.38338	-2.66489	amino acid transport system ATP-binding protein	Transport and binding proteins
42340	1.71885	1.96379	glyoxalase family protein	Other categories	Other
42350	1.42479	1.93483	peptidase S8 and S53, subtilisin, kexin, sedolisin	Translation	Degradation of proteins, peptides, and glycopeptides
42370	2.34518	2.39944	two-component response regulator	Regulatory functions
42420	-1.64146	-1.91726	transposase	Other categories	Transposon-related functions
42500	2.7375	2.64936	hypothetical protein	Hypothetical
42600	1.44768	1.50207	thiamine-phosphate pyrophosphorylase	Biosynthesis of cofactors, prosthetic groups, and carriers	Thiamin
42660	-5.16966	-3.8792	ferredoxin I	Photosynthesis and respiration	Soluble electron carriers
42680	-5.33889	-2.47981	porphobilinogen deaminase	Biosynthesis of cofactors, prosthetic groups, and carriers	Cobalamin, heme, phycobilin and porphyrin
42720	-2.39673	-1.59128	serine/threonine kinase	Regulatory functions
42750	-2.50704	-3.94068	30S ribosomal protein S10	Translation	Ribosomal proteins: synthesis and modification
42760	-2.32622	-2.29615	elongation factor Tu	Translation	Protein modification and translation factors
42770	-2.02701	-2.99878	elongation factor EF-G	Translation	Protein modification and translation factors
42780	-1.97716	-4.5022	30S ribosomal protein S7	Translation	Ribosomal proteins: synthesis and modification
42790	-1.74505	-4.17462	30S ribosomal protein S12	Translation	Ribosomal proteins: synthesis and modification
42860	1.81913	1.84836	phospholipid/glycerol acyltransferase	Other categories	Other
42940	1.49919	1.8458	type 2 NADH dehydrogenase	Other categories	Other
42980	2.14543	2.02801	2Fe-2S ferredoxin	Photosynthesis and respiration	Soluble electron carriers
42990	-2.4839	-1.55204	hypothetical protein	Hypothetical
43000	-2.1573	-3.43602	thioredoxin M	Biosynthesis of cofactors, prosthetic groups, and carriers	Thioredoxin, glutaredoxin, and glutathione
43170	-2.4299	-2.65723	cysteine synthase	Amino acid biosynthesis	Serine family / Sulfur assimilation
43240	2.0432	1.71757	sulfatase-modifying factor 1 precursor	Other categories	Other
43290	3.26834	1.95774	unknown protein	Unknown
43320	1.80548	1.56758	resolvase-like protein	Other categories	Other
43330	-2.99851	-4.08771	PhoH like protein	Other categories	Adaptations and atypical conditions
43340	-3.30552	-5.15428	50S ribosomal protein L20	Translation	Ribosomal proteins: synthesis and modification
43350	-3.23974	-5.66322	50S ribosomal protein L35	Translation	Ribosomal proteins: synthesis and modification
43410	6.01128	3.17461	hypothetical protein	Hypothetical
43500	2.97383	2.0729	hypothetical protein	Hypothetical
43520	-1.51946	-1.95813	ribonucleotide reductase subunit alpha	Purines, pyrimidines, nucleosides, and nucleotides	Purine ribonucleotide biosynthesis
43550	-1.59133	-2.73383	hypothetical protein	Hypothetical
43570	-2.11524	-3.83525	hypothetical protein	Hypothetical
43590	1.75024	2.13522	hypothetical protein	Hypothetical
43670	-10.815	-1.99077	phosphoglycerate kinase	Energy metabolism	Glycolysis
43690	-4.49196	-3.04556	photosystem I subunit XI	Photosynthesis and respiration	Photosystem I
43700	-4.61482	-2.4021	photosystem I subunit VIII	Photosynthesis and respiration	Photosystem I
43860	-9.94713	-13.7937	unknown protein	Unknown
43870	-23.3533	-69.5479	50S ribosomal protein L10	Translation	Ribosomal proteins: synthesis and modification
43880	-24.716	-67.8679	hypothetical protein	Hypothetical
43910	-5.23864	-21.0468	30S ribosomal protein S1	Other categories	Other
43960	-2.118	-2.09284	hypothetical protein	Hypothetical
43970	-1.97064	-1.83952	hypothetical protein	Hypothetical
43980	1.48068	2.13831	hypothetical protein	Hypothetical
44180	-3.31165	-3.22703	proline-tRNA ligase	Other categories	Other
44250	-6.24444	-1.84408	photosystem II manganese-stabilizing polypeptide	Photosynthesis and respiration	Photosystem II
44310	-1.90652	-1.60894	glycolate oxidase Fe-S subunit	Other categories	Other
44320	-2.63038	-2.52013	glycolate oxidase subunit GlcE	Other categories	Other
44340	-1.87437	-3.25317	putative aminotransferase	Amino acid biosynthesis	Aspartate family
44400	-2.59816	-2.53214	FO synthase subunit 2	Other categories	Other
44410	-5.74253	-12.2222	Psb29 Photosystem II sub-stoichiometric subunit	Other categories	Other
44510	-2.54374	-1.77979	pyruvate dehydrogenase E1 component, alpha subunit	Energy metabolism	Pyruvate dehydrogenase
44520	3.34071	2.64742	hypothetical protein	Hypothetical
44530	1.81152	1.7867	transposase	Other categories	Transposon-related functions
44540	2.24147	2.2423	unknown protein	Unknown
44590	-1.97329	-2.1129	transposase	Other categories	Transposon-related functions
44810	-2.71653	-1.76367	photosystem I assembly related protein	Photosynthesis and respiration	Photosystem I
44820	-2.65355	-1.84648	peptidyl-prolyl cis-trans isomerase B	Translation	Protein modification and translation factors
44840	-2.6791	-1.9113	beta ketoacyl-acyl carrier protein synthase	Other categories	Other
44890	-3.75541	-1.82202	hypothetical protein	Hypothetical
44930	-5.31468	-12.2181	30S ribosomal protein S2	Translation	Ribosomal proteins: synthesis and modification
44940	-3.44432	-2.58809	elongation factor TS	Translation	Protein modification and translation factors
44950	-3.05938	-4.74356	squalene-hopene-cyclase	Fatty acid, phospholipid and sterol metabolism
45060	-1.67282	-1.83658	homoserine dehydrogenase	Amino acid biosynthesis	Aspartate family
45100	2.69697	2.34272	hypothetical protein	Hypothetical
45370	2.86213	3.67976	hypothetical protein	Hypothetical
45590	-1.86222	-1.56442	leucyl-tRNA synthetase	Translation	Aminoacyl tRNA synthetases and tRNA modification
45630	2.18533	3.17261	anti-sigma-factor antagonist	Transcription	RNA synthesis, modification, and DNA transcription
45690	-1.63741	-1.49976	hypothetical protein	Hypothetical
45710	2.21064	2.65265	16.6 kDa small heat shock protein HspA	Cellular processes	Chaperones
45730	2.95604	1.85243	phospholipid/glycerol acyltransferase	Other categories	Other
45760	2.60679	3.02912	hypothetical protein	Hypothetical
45780	-1.72266	-1.53854	magnesium protoporphyrin IX chelatase subunit D	Biosynthesis of cofactors, prosthetic groups, and carriers	Cobalamin, heme, phycobilin and porphyrin
45820	-4.21086	-1.53298	hypothetical protein	Hypothetical
45860	-2.20756	-2.08065	1,4-dihydroxy-2-naphthoate synthase	Biosynthesis of cofactors, prosthetic groups, and carriers	Menaquinone and ubiquinone
45870	-1.68231	-2.61943	RNA-binding region protein	Translation	Nucleoproteins
45910	-1.68008	-1.7931	extracellular solute-binding protein	Transport and binding proteins
45950	-2.79119	-1.98715	amidase	Cell envelope	Murein sacculus and peptidoglycan
45960	1.62598	1.89335	ABC-transporter ATP-binding protein	Transport and binding proteins
46020	-2.51434	-1.45818	site-specific recombinase	Other categories	Other
46030	-2.40063	-1.90752	thioredoxin	Other categories	Other
46040	-2.30486	-1.84938	hypothetical protein	Hypothetical
46050	-1.91899	-1.65509	CP12 polypeptide	Other categories	Other
46120	2.43242	2.23412	shikimate 5-dehydrogenase	Other categories	Other
46190	26.3981	12.9113	cation transporter	Transport and binding proteins
46200	23.1542	8.84139	unknown protein	Unknown
46250	1.90815	2.17925	erthyrocyte band 7 integral membrane protein	Other categories	Other
46270	2.42512	1.54765	D-alanyl-D-alanine carboxypeptidase/D-alanyl-D-alanine-endopeptidase	Other categories	Other
46340	-2.99332	-1.49833	cytochrome b6-f complex subunit 5	Photosynthesis and respiration	Cytochrome b6/f complex
46390	2.54595	2.34257	NAD-dependent epimerase/dehydratase	Other categories	Other
46400	2.08725	1.50447	glycosyl transferase family 2	Other categories	Other
46420	2.12743	1.76665	glycosyl transferase family 39	Other categories	Other
46460	-3.51563	-2.53196	aminotransferase	Other categories	Other
46550	-1.74237	-1.83768	pilin polypeptide PilA	Cellular processes	Chemotaxis
46620	-2.37766	-2.4472	magnesium-protoporphyrin IX monomethylester aerobic cyclization protein homolog	Other categories	Other
46640	-2.37293	-3.10969	molybdopterin binding oxidoreductase	Other categories	Other
46690	-1.44005	-1.40427	BolA-like protein	Other categories	Other
46710	3.7712	2.38973	protein of unknown function DUF820	Other categories	Other
46740	-2.29648	-1.84347	methylenetetrahydrofolate dehydrogenase (NADP+)	Biosynthesis of cofactors, prosthetic groups, and carriers	Folic acid
46780	2.08683	2.31898	periplasmic carboxyl-terminal protease	Translation	Degradation of proteins, peptides, and glycopeptides
46880	-1.85885	-1.91846	ribonuclease II	Transcription	Degradation of RNA
47010	4.92317	2.01701	unknown protein	Unknown
47020	-4.38757	-1.84942	soluble inorganic pyrophosphatase	Central intermediary metabolism	Phosphorus compounds
47030	-1.60802	-1.61464	putative N-acetylmannosamine-6-phosphate 2-epimerase	Other categories	Other
47100	-1.57014	-2.59548	arginase	Energy metabolism	Amino acids and amines
47180	-1.41099	-2.47916	arginase	Energy metabolism	Amino acids and amines
47290	-9.26135	-2.78251	photosystem I subunit III PsaF	Photosynthesis and respiration	Photosystem I
47300	-8.38379	-2.42702	photosystem I subunit IX	Photosynthesis and respiration	Photosystem I
47330	2.8491	2.48498	hypothetical protein	Hypothetical
47500	-1.79192	-7.36277	hypothetical protein	Hypothetical
47530	1.53502	2.76988	hypothetical protein	Hypothetical
47870	-10.1119	-10.1365	ribulose bisphosphate carboxylase small subunit	Photosynthesis and respiration	CO2 fixation
47880	-9.75324	-10.2806	possible Rubisco chaperonin	Other categories	Other
47890	-9.90657	-9.58257	ribulose bisphosphate carboxylase large subunit	Photosynthesis and respiration	CO2 fixation
47900	-5.00774	-5.85907	carbon dioxide concentrating mechanism protein CcmN	Photosynthesis and respiration	CO2 fixation
47910	-4.54534	-4.20383	carbon dioxide concentrating mechanism protein CcmM	Photosynthesis and respiration	CO2 fixation
47920	-5.39708	-5.22184	carbon dioxide concentrating mechanism protein CcmL	Photosynthesis and respiration	CO2 fixation
47930	-2.44234	-2.23948	carbon dioxide concentrating mechanism protein CcmK	Photosynthesis and respiration	CO2 fixation
47940	-5.47279	-5.66294	carbon dioxide concentrating mechanism protein CcmK	Photosynthesis and respiration	CO2 fixation
47950	-4.27183	-1.88239	hypothetical protein	Hypothetical
48040	-1.89978	-4.42503	50S ribosomal protein L33	Translation	Ribosomal proteins: synthesis and modification
48050	-2.31386	-4.89297	30S ribosomal protein S18	Translation	Ribosomal proteins: synthesis and modification
48140	-4.11623	-3.19327	hemolysin-type calcium-binding region protein	Other categories	Other
48150	-2.08559	-2.25119	CDP-diacylglycerol-glycerol-3-phosphate 3-phosphatidyltransferase (EC 2.7.8.5)	Fatty acid, phospholipid and sterol metabolism
48160	-4.40891	-4.57553	delta 6 acyl-lipid desaturase	Fatty acid, phospholipid and sterol metabolism
48260	-1.41129	-1.74537	L-cysteine/cystine lyase	Other categories	Other
48270	1.71282	2.20448	hypothetical protein	Hypothetical
48280	1.8915	1.77677	hypothetical protein	Hypothetical
48290	1.61897	1.48611	hypothetical protein	Hypothetical
48340	-4.19677	-3.47055	phycobilisome rod-core linker polypeptide	Photosynthesis and respiration	Phycobilisome
48380	-7.8177	-2.61261	universal stress protein	Other categories	Other
48390	-5.914	-2.38261	unknown protein	Unknown
48440	-6.50159	-3.30549	unknown protein	Unknown
48620	3.15673	2.80012	hypothetical protein	Hypothetical
48630	-3.96609	-4.73059	hypothetical protein	Hypothetical
48640	-6.60678	-5.99111	hypothetical protein	Hypothetical
48730	1.82537	2.1665	hypothetical protein	Hypothetical
48740	2.01297	1.77004	hypothetical protein	Hypothetical
48830	2.38916	2.27164	cytochrome P450	Fatty acid, phospholipid and sterol metabolism
48850	1.6203	1.74416	hypothetical protein	Hypothetical
48880	-3.01595	-3.25136	magnesium protoporphyrin IX chelatase subunit I	Biosynthesis of cofactors, prosthetic groups, and carriers	Cobalamin, heme, phycobilin and porphyrin
48890	-1.53322	-1.97321	hypothetical protein	Hypothetical
48900	-1.53684	-1.76312	glycyl-tRNA synthetase beta chain	Translation	Aminoacyl tRNA synthetases and tRNA modification
48920	3.61018	1.81496	protein of unknown function DUF482	Other categories	Other
48970	-3.49949	-2.53766	universal stress protein	Other categories	Other
48980	-2.5416	-2.11222	leader peptidase I	Cellular processes	Protein and peptide secretion
49000	-16.3567	-10.7182	hypothetical protein	Hypothetical
49250	-2.74113	-2.0147	sulfolipid biosynthesis protein	Fatty acid, phospholipid and sterol metabolism
49360	-2.13259	-1.5736	hypothetical protein	Hypothetical
49370	-6.72474	-3.51711	phycobilisome core-membrane linker polypeptide	Photosynthesis and respiration	Phycobilisome
49400	2.81852	2.29486	unknown protein	Unknown
49470	1.633	1.66976	uncharacterized zinc-type alcohol dehydrogenase-like protein	Other categories	Other
49490	-40.7768	-2.55257	glutamine synthetase inactivating factor IF7	Other categories	Other
49510	4.17682	2.96775	hypothetical protein	Hypothetical
49840	3.15017	2.51241	hypothetical protein	Hypothetical
49870	28.5845	4.78174	hypothetical protein	Hypothetical
49890	-1.6927	-1.5551	two-component sensor histidine kinase	Regulatory functions
49900	1.42532	2.02224	unknown protein	Unknown
49930	23.3665	4.44247	hypothetical protein	Hypothetical
49940	5.39063	3.55943	P-loop containing nucleoside triphosphate hydrolase superfamily	Other categories	Other
50080	-4.78831	-2.47769	photosystem II extrinsic protein PsbQ	Photosynthesis and respiration	Photosystem II
50100	-4.09413	-3.42454	ATP synthase protein I	Photosynthesis and respiration	ATP synthase
50110	-4.32224	-2.97072	ATP synthase CF0 A chain AtpI	Photosynthesis and respiration	ATP synthase
50120	-7.684	-2.68665	ATP synthase CF0 C chain AtpH	Photosynthesis and respiration	ATP synthase
50130	-5.16399	-4.12635	ATP synthase subunit b'	Photosynthesis and respiration	ATP synthase
50140	-4.96821	-4.15314	ATP synthase CF0 B chain AtpF	Photosynthesis and respiration	ATP synthase
50150	-4.32254	-3.4674	ATP synthase CF1 delta chain AtpD	Photosynthesis and respiration	ATP synthase
50160	-3.75679	-2.93095	ATP synthase CF1 alpha chain AtpA	Photosynthesis and respiration	ATP synthase
50170	-6.11185	-3.77285	ATP synthase CF1 gamma chain AtpC	Photosynthesis and respiration	ATP synthase
50240	2.13464	1.81155	alkaline phosphatase-like protein	Other categories	Other
50310	-1.79917	-1.55804	1-deoxy-d-xylulose 5-phosphate reductoisomerase	Other categories	Other
50360	2.52809	2.83788	hypothetical protein	Hypothetical
50410	7.14623	2.39747	adenosine/AMP deaminase	Other categories	Other
50440	-2.06879	-2.00579	twin-arginine translocation protein like	Other categories	Other
50450	-3.05033	-2.16548	dihydrolipoamide dehydrogenase	Energy metabolism	Pyruvate dehydrogenase
50480	3.6856	2.59954	4Fe-4S cluster binding protein like	Other categories	Other
50490	2.93318	1.57614	phosphoglycolate phosphatase	Energy metabolism	Glycolate pathway
50600	1.61102	1.8626	4Fe-4S ferredoxin, iron-sulfur binding protein	Other categories	Other
50640	-3.50354	-1.62492	hypothetical protein	Hypothetical
50680	-4.9028	-1.88521	ribosomal protein L11 methyltransferase	Translation	Ribosomal proteins: synthesis and modification
50730	1.95619	1.83195	adenine-specific methylase like	Other categories	Other
50880	1.74283	1.68459	hypothetical protein	Hypothetical
51050	-1.60144	-2.04423	transposase	Other categories	Transposon-related functions
51130	-2.35732	-3.06551	nitrilase homolog	Amino acid biosynthesis	Glutamate family / Nitrogen assimilation
51140	-5.89341	-4.99024	unknown protein	Unknown
51160	-5.87866	-4.21977	unknown protein	Unknown
51180	3.31053	3.4957	hypothetical protein YCF34	Hypothetical
51190	5.4866	4.74201	hypothetical protein	Hypothetical
51230	-2.68787	-1.69953	photosystem II reaction center I protein PsbI	Photosynthesis and respiration	Photosystem II
51240	2.59762	2.19912	tetrapyrrole methylase family protein	Other categories	Other
51340	1.64275	1.9113	hypothetical protein	Hypothetical
51570	2.59843	1.67113	hypothetical protein	Hypothetical
51640	-3.18741	-2.08694	PA-phosphatase related phosphoesterase	Other categories	Other
51650	-2.64157	-1.4218	putative thiosulfate sulfurtransferase precursor	Other categories	Other
51690	2.02758	3.07286	cysteine synthase	Other categories	Other
51820	2.00226	1.6515	O-acetylhomoserine/O-acetylserine sulfhydrylase	Other categories	Other
51830	1.52054	1.53521	transposase	Other categories	Transposon-related functions
51840	2.73484	1.9607	O-acetylhomoserine/O-acetylserine sulfhydrylase	Other categories	Other
51870	2.83155	3.89307	hypothetical protein	Hypothetical
51940	2.87415	8.68211	hypothetical protein	Hypothetical
51980	1.74649	2.01566	putative phosphatidylserine decarboxylase	Other categories	Other
52050	2.69201	2.17118	hypothetical protein	Hypothetical
52260	-3.22871	-4.17408	NADH dehydrogenase subunit 7	Photosynthesis and respiration	NADH dehydrogenase
52320	-3.16662	-1.54647	phosphoglucomutase	Other categories	Other
52430	5.25489	2.90989	unknown protein	Unknown
52490	-2.83187	-3.57541	50S ribosomal protein L31	Translation	Ribosomal proteins: synthesis and modification
52500	-4.35023	-6.81415	30S ribosomal protein S9	Translation	Ribosomal proteins: synthesis and modification
52510	-2.98051	-5.17809	50S ribosomal protein L13	Translation	Ribosomal proteins: synthesis and modification
52520	-3.15835	-5.50715	tRNA pseudouridine synthase 1	Translation	Aminoacyl tRNA synthetases and tRNA modification
52530	-2.55544	-5.01875	50S ribosomal protein L17	Translation	Ribosomal proteins: synthesis and modification
52540	-2.89419	-5.42947	RNA polymerase alpha subunit	Transcription	RNA synthesis, modification, and DNA transcription
52550	-3.20137	-5.81502	30S ribosomal protein S11	Translation	Ribosomal proteins: synthesis and modification
52560	-3.0733	-6.40889	30S ribosomal protein S13	Translation	Ribosomal proteins: synthesis and modification
52570	-2.28271	-4.11032	hypothetical protein	Hypothetical
52610	1.67365	1.5453	hypothetical protein	Hypothetical
52630	1.61152	1.58136	creatininase	Other categories	Other
52660	3.1595	2.27027	phosphate transport system regulatory protein PhoU	Regulatory functions
52680	-2.30971	-1.62356	NADH dehydrogenase I subunit N	Other categories	Other
52690	-1.91598	-1.54961	glutamyl-tRNA synthetase	Translation	Aminoacyl tRNA synthetases and tRNA modification
52760	4.19447	2.46899	hypothetical protein	Hypothetical
52890	1.73156	1.54837	primosomal protein N'	DNA replication, restriction, modification, recombination, and repair
52900	1.65903	13.8752	group 2 RNA polymerase sigma factor SigE	Transcription	RNA synthesis, modification, and DNA transcription
52910	-1.65252	-1.66623	cysteine desulfurase like	Other categories	Other
52920	-2.2736	-4.24511	group 3 RNA polymerase sigma factor SigF	Transcription	RNA synthesis, modification, and DNA transcription
52930	1.57534	1.63978	holliday junction DNA helicase RuvB	DNA replication, restriction, modification, recombination, and repair
52980	-2.30793	-1.67774	ribonuclease H like	Transcription	Degradation of RNA
53000	-2.17696	-3.13645	iron-sulfur cluster-binding protein like	Other categories	Other
53090	-2.26273	-1.65488	hypothetical protein	Hypothetical
53240	1.55829	1.49929	ABC-transporter ATP-binding protein	Transport and binding proteins
53250	1.66182	1.71059	potassium-transporting P-type ATPase D chain	Transport and binding proteins
53260	-4.92851	-1.79657	photosystem II reaction center M protein	Photosynthesis and respiration	Photosystem II
53380	-2.11854	-4.21793	30S ribosomal protein S14	Translation	Ribosomal proteins: synthesis and modification
53390	-2.85273	-2.71794	polyribonucleotide nucleotidyltransferase	Transcription	RNA synthesis, modification, and DNA transcription
53430	-1.87865	-3.3869	arginine biosynthesis bifunctional protein ArgJ	Amino acid biosynthesis	Glutamate family / Nitrogen assimilation
53500	2.15944	1.85633	hypothetical protein	Hypothetical
53520	1.41799	2.15762	UDP-N-acetylmuramoylalanyl-D-glutamate--2,6-diaminopimelate ligase	Other categories	Other
53540	-2.03505	-2.26799	transposase	Other categories	Transposon-related functions
53550	3.71894	1.94728	serine/threonine protein kinase	Regulatory functions
53570	-1.79958	-2.08566	delta 12 acyl-lipid desaturase	Other categories	Other
53680	-1.39112	-1.88993	signal recognition particle protein	Cellular processes	Protein and peptide secretion
53690	1.92333	1.77677	hypothetical protein	Hypothetical
53730	4.88175	4.73273	pentapeptide repeat family protein	Other categories	Other
53770	-3.04481	-6.8447	hypothetical protein	Hypothetical
53800	-1.52643	-2.31442	C-5 cytosine-specific DNA-methylase	Other categories	Other
53840	7.89759	4.25528	unknown protein	Unknown
53860	-9.70516	-1.72651	light-independent protochlorophyllide reductase subunit ChlB	Biosynthesis of cofactors, prosthetic groups, and carriers	Cobalamin, heme, phycobilin and porphyrin
53890	-1.45985	-1.66298	lipoic acid synthetase	Biosynthesis of cofactors, prosthetic groups, and carriers	Lipoate
54140	2.10672	2.62649	hypothetical protein	Hypothetical
54200	1.8642	2.13515	hypothetical protein	Hypothetical
54390	-7.31569	-5.10257	photosystem II reaction center 13 kDa protein	Photosynthesis and respiration	Photosystem II
54440	2.84433	1.50725	FAD dependent oxidoreductase	Other categories	Other
54450	2.23951	1.78119	hypothetical protein	Hypothetical
54470	1.88905	1.75705	principal RNA polymerase sigma factor SigA	Other categories	Other
54480	-1.55309	-4.74859	30S ribosomal protein S20	Translation	Ribosomal proteins: synthesis and modification
54490	-1.59589	-3.13192	deoxyribonuclease	Other categories	Other
54520	-2.0955	-3.62055	RNA polymerase beta prime subunit	Transcription	RNA synthesis, modification, and DNA transcription
54540	1.92965	2.22542	PpiC-type peptidyl-prolyl cis-trans isomerase	Other categories	Other
54560	1.45712	1.8081	hemolysin secretion protein	Cellular processes	Cell killing
54580	2.47824	2.18601	transcriptional regulator	Regulatory functions
54830	1.7287	1.57917	hypothetical protein	Hypothetical
54840	1.85453	2.4055	hypothetical protein	Hypothetical
54850	-2.84621	-2.14814	inosine-5'-monophosphate dehydrogenase (EC 1.1.1.205)	Purines, pyrimidines, nucleosides, and nucleotides	Purine ribonucleotide biosynthesis
55010	5.5637	5.79832	tetratricopeptide TPR_2	Other categories	Other
55020	7.14627	7.52184	unknown protein	Unknown
55030	9.26806	9.28761	tetratricopeptide TPR_2	Other categories	Other
55070	10.4169	6.11959	tetratricopeptide TPR_2	Other categories	Other
55090	1.87927	1.7067	death on curing protein	Other categories	Other
55100	1.98317	1.66626	transcriptional regulator/antitoxin MazE	Regulatory functions
55190	-2.04272	-1.55872	pentapeptide repeat family protein	Other categories	Other
55340	3.22523	3.23114	unknown protein	Unknown
55390	-3.03813	-2.66571	carbon dioxide concentrating mechanism protein CcmK	Photosynthesis and respiration	CO2 fixation
55400	-5.39556	-4.39193	carbon dioxide concentrating mechanism protein CcmK	Photosynthesis and respiration	CO2 fixation
55440	2.58152	26.0853	pyruvate kinase	Energy metabolism	Glycolysis
55640	2.25245	4.14549	transposase	Other categories	Transposon-related functions
55650	3.29064	2.50132	hypothetical protein	Hypothetical
55660	3.57827	2.54912	mannose-1-phosphate guanyltransferase	Other categories	Other
55670	2.38791	2.13454	GHMP kinase	Other categories	Other
55680	2.72472	2.93728	phosphoheptose isomerase	Cell envelope	Surface polysaccharides, lipopolysaccharides and antigens
55730	5.39682	3.60541	hypothetical protein	Hypothetical
55750	2.94003	2.0147	hypothetical protein	Hypothetical
55790	2.29796	2.40054	hypothetical protein	Hypothetical
55820	1.67892	1.72114	hypothetical protein	Hypothetical
55850	3.2675	2.2867	hypothetical protein	Hypothetical
55860	6.04086	3.75767	hypothetical protein	Hypothetical
55870	-1.60876	-1.49502	Fe-S-cluster oxidoreductase-like	Other categories	Other
55890	1.5574	2.54699	unknown protein	Unknown
55920	1.61064	1.96072	hypothetical protein	Hypothetical
55930	2.08743	2.75875	hypothetical protein	Hypothetical
55950	-3.17808	-1.93653	NAD(P)H-quinone oxidoreductase chain 2	Photosynthesis and respiration	NADH dehydrogenase
55990	-2.45512	-2.60946	GTP-binding protein	Other categories	Other
56060	3.72498	5.02846	unknown protein	Unknown
56070	2.66503	2.11621	FdxN element excision controlling factor protein like	Other categories	Other
56080	5.89907	4.78364	FdxN element excision controlling factor protein like	Other categories	Other
56120	2.35811	2.98323	hypothetical protein	Hypothetical
56130	2.7319	2.84546	hypothetical protein	Hypothetical
56160	4.96938	7.15955	unknown protein	Unknown
56170	7.27348	7.89947	plasmid stabilization system protein like	Other categories	Other
56180	4.18432	5.104	hypothetical protein	Hypothetical
56240	3.12499	2.41354	tetratricopeptide repeat protein 28 like	Other categories	Other
56280	-61.8318	-13.8334	cytochrome c553	Photosynthesis and respiration	Soluble electron carriers
56330	-2.9687	-3.31971	anti-ECFsigma factor like	Other categories	Other
56350	-4.20304	-1.6673	hypothetical protein	Hypothetical
56380	2.64149	1.88028	serine protease do-like precursor	Translation	Degradation of proteins, peptides, and glycopeptides
56420	-3.12066	-1.60379	NADH dehydrogenase subunit 4L	Photosynthesis and respiration	NADH dehydrogenase
56430	-3.30644	-1.51052	NADH dehydrogenase subunit J	Photosynthesis and respiration	NADH dehydrogenase
56440	-3.36136	-1.5204	NADH dehydrogenase subunit I	Photosynthesis and respiration	NADH dehydrogenase
56450	-3.78039	-1.94013	NADH dehydrogenase subunit H	Photosynthesis and respiration	NADH dehydrogenase
56470	2.26076	2.49851	porin type major outer membrane protein like	Cell envelope	Membranes, lipoproteins, and porins
56510	-2.1067	-1.6569	3-oxoacyl-[acyl-carrier-protein] reductase like	Other categories	Other
56630	2.38055	2.10301	DNA topoisomerase I	DNA replication, restriction, modification, recombination, and repair
56670	2.29121	2.35159	hypothetical protein	Hypothetical
56680	-3.63395	-5.27954	iron transport system substrate-binding protein	Other categories	Other
56740	-7.29261	-2.43562	nucleoside diphosphate kinase	Purines, pyrimidines, nucleosides, and nucleotides	Interconversions and salvage of nucleosides and nucleotides
56760	-2.88047	-2.43164	radical S-adenosylmethionine superfamily protein	Other categories	Other
56790	-3.09714	-4.53896	hypothetical protein	Hypothetical
56900	-1.61685	-2.21351	hypothetical protein	Hypothetical
56910	-2.67046	-1.90113	zinc-containing alcohol dehydrogenase superfamily	Other categories	Other
56920	-5.86842	-2.98658	acetyl-CoA carboxylase biotin carboxyl carrier protein	Fatty acid, phospholipid and sterol metabolism
56930	-5.03765	-3.19903	elongation factor P	Translation	Protein modification and translation factors
56950	4.32055	4.08728	putative nucleotidyltransferase domain	Other categories	Other
57100	2.17613	2.1477	hypothetical protein	Hypothetical
57110	2.267	1.81966	ferredoxin	Photosynthesis and respiration	Soluble electron carriers
57130	-1.66357	-2.52124	hypothetical protein	Hypothetical
57240	-4.21435	-16.0956	adenylate kinase	Purines, pyrimidines, nucleosides, and nucleotides	Purine ribonucleotide biosynthesis
57250	-2.6171	-8.92177	preprotein translocase SecY subunit	Cellular processes	Protein and peptide secretion
57260	-8.32828	-12.5898	50S ribosomal protein L15	Translation	Ribosomal proteins: synthesis and modification
57270	-12.5816	-21.1594	30S ribosomal protein S5	Translation	Ribosomal proteins: synthesis and modification
57280	-13.441	-24.1166	50S ribosomal protein L18	Translation	Ribosomal proteins: synthesis and modification
57290	-14.1177	-28.9439	50S ribosomal protein L6	Translation	Ribosomal proteins: synthesis and modification
57300	-10.7102	-19.7403	30S ribosomal protein S8	Translation	Ribosomal proteins: synthesis and modification
57310	-11.2664	-20.5129	50S ribosomal protein L5	Translation	Ribosomal proteins: synthesis and modification
57320	-9.51034	-19.0843	50S ribosomal protein L24	Translation	Ribosomal proteins: synthesis and modification
57330	-8.7783	-16.9927	50S ribosomal protein L14	Translation	Ribosomal proteins: synthesis and modification
57340	-7.34872	-17.3069	30S ribosomal protein S17	Translation	Ribosomal proteins: synthesis and modification
57350	-7.2596	-15.7109	50S ribosomal protein L29	Translation	Ribosomal proteins: synthesis and modification
57360	-6.31079	-13.2835	50S ribosomal protein L16	Translation	Ribosomal proteins: synthesis and modification
57370	-6.31191	-13.0572	30S ribosomal protein S3	Translation	Ribosomal proteins: synthesis and modification
57380	-5.68979	-11.808	50S ribosomal protein L22	Translation	Ribosomal proteins: synthesis and modification
57390	-6.31059	-10.7616	30S ribosomal protein S19	Translation	Ribosomal proteins: synthesis and modification
57400	-5.5012	-10.3153	50S ribosomal protein L2	Translation	Ribosomal proteins: synthesis and modification
57410	-7.01785	-13.9005	50S ribosomal protein L23	Translation	Ribosomal proteins: synthesis and modification
57420	-7.06975	-16.7041	50S ribosomal protein L4	Translation	Ribosomal proteins: synthesis and modification
57430	-7.58994	-16.8226	50S ribosomal protein L3	Translation	Ribosomal proteins: synthesis and modification
57440	-1.9452	-3.17129	unknown protein	Unknown
57460	2.79242	1.84556	nitrogen regulatory protein P-II	Amino acid biosynthesis	Glutamate family / Nitrogen assimilation
57480	3.12578	2.3763	hypothetical protein	Hypothetical
57530	-1.48125	-1.46211	acetyl-CoA carboxylase beta subunit	Fatty acid, phospholipid and sterol metabolism
57560	-1.76677	-1.6869	phosphoribosylformylglycinamidine synthase PurL	Purines, pyrimidines, nucleosides, and nucleotides	Purine ribonucleotide biosynthesis
57590	-2.20295	-1.67452	dTDP-glucose 4,6-dehydratase	Cell envelope	Surface polysaccharides, lipopolysaccharides and antigens
57600	-2.73338	-2.76821	RNA-binding protein like	Other categories	Other
57610	-2.41382	-2.14777	GTP-binding protein	Other categories	Other
57860	4.4208	2.345	hypothetical protein	Hypothetical
57870	3.90643	1.86431	putative hydrogenase expression/formation protein HypB	Other categories	Hydrogenase
57910	1.58987	1.42514	hypothetical protein	Hypothetical
57940	1.57832	5.46242	hydrogenase subunit of the bidirectional hydrogenase	Other categories	Hydrogenase
58050	3.7612	4.07592	tetratricopeptide TPR_2	Other categories	Other
58060	3.90765	4.3572	hypothetical protein	Hypothetical
58190	-1.73574	-2.21293	(3R)-hydroxymyristol acyl carrier protein dehydrase	Fatty acid, phospholipid and sterol metabolism
58270	-2.72552	-1.55832	aldo/keto reductase family protein	Other categories	Other
58280	1.62931	3.55152	hypothetical protein	Hypothetical
58340	2.91492	3.48362	chromosome segregation protein	Other categories	Other
58400	-1.83473	-1.81439	NADH dehydrogenase subunit 4 NdhD4	Photosynthesis and respiration	NADH dehydrogenase
58460	1.53563	2.40539	hypothetical protein	Hypothetical
58580	1.93321	1.66794	hypothetical protein	Hypothetical
58710	2.45417	3.35035	DNA-methyltransferase	Other categories	Other
58730	-1.39464	-1.80306	peptide-chain-release factor 3	Translation	Protein modification and translation factors
58770	2.95042	2.37448	hypothetical protein	Hypothetical
58780	2.0264	1.92414	hypothetical protein	Hypothetical
58790	2.1831	1.56951	unknown protein	Unknown
58800	2.3469	1.74117	hypothetical protein	Hypothetical
58930	1.60317	1.8672	similar to fibronectin binding protein	Other categories	Other
58990	2.23354	1.61622	hypothetical protein	Hypothetical
59020	1.95148	2.58838	thiosulfate sulfurtransferase	Other categories	Other
59100	1.48266	1.84894	glycosyl transferase group 1	Other categories	Other
59110	2.17695	1.66217	arsenical pump membrane protein	Other categories	Other
59130	1.99447	1.94046	nitrogen regulatory protein P-II	Other categories	Other
59140	2.44519	2.56199	sodium-dependent bicarbonate transporter	Other categories	Other
59230	-5.67449	-2.5348	photosystem subunit VII	Photosynthesis and respiration	Photosystem I
59340	2.15538	1.65691	glutamine amidotransferase, class-II	Other categories	Other
59370	-2.72069	-2.12374	threonine synthase	Amino acid biosynthesis	Aspartate family
59400	3.70401	3.07987	hypothetical protein	Hypothetical
59430	5.48879	1.84032	CAB/ELIP/HLIP superfamily protein	Other categories	Adaptations and atypical conditions
59680	-2.16956	-1.57521	UDP-N-acetylglucosamine pyrophosphorylase (EC 2.7.7.23)	Cell envelope	Murein sacculus and peptidoglycan
59800	3.92967	3.44081	potassium-transporting P-type ATPase A chain	Transport and binding proteins
59820	2.67953	2.25841	potassium-transporting P-type ATPase B chain	Other categories	Other
59830	4.43735	2.90389	cytosine-specific methyltransferase	Other categories	Other
59840	4.30313	3.06306	cytosine-specific methyltransferase	Other categories	Other
59960	-1.80956	-1.46882	putative methyltransferase	Other categories	Other
60070	-2.30284	-1.44058	McnG protein	Other categories	Other
60100	1.71876	1.48861	GUN4-like protein	Other categories	Other
60250	2.17524	1.79573	unknown protein	Unknown
60260	2.191	1.56632	unknown protein	Unknown
60310	1.58107	2.34802	cysteine synthase	Other categories	Other
60380	1.50088	2.1549	beta-lactamase-like protein	Other categories	Other
60420	2.03947	1.6153	TPR repeat protein	Other categories	Other
60590	1.79406	1.77784	hypothetical protein	Hypothetical
60610	2.06052	1.93093	hypothetical protein	Hypothetical
60620	1.59415	1.92964	hypothetical protein	Hypothetical
60630	1.8036	2.22817	hypothetical protein	Hypothetical
60650	1.74864	1.58276	hypothetical protein	Hypothetical
60710	1.97681	1.98787	ABC-transporter ATP-binding protein	Transport and binding proteins
60860	1.90247	1.80494	serine/threonine protein kinase	Regulatory functions
60940	1.60934	1.98796	N-acetylmuramoyl-L-alanine amidase	Cell envelope	Murein sacculus and peptidoglycan
60960	6.32482	3.2752	phosphotransacetylase	Other categories	Other
60970	1.8583	1.55308	Na+/H+ antiporter	Transport and binding proteins
61200	-2.50101	-1.57597	ATP phosphoribosyltransferase	Amino acid biosynthesis	Aromatic amino acid family
61240	2.07437	1.74495	aconitate hydratase	Other categories	Other
61250	7.0811	4.01807	hypothetical protein	Hypothetical
61260	5.78144	3.7746	unknown protein	Unknown
61300	2.08228	2.31824	hypothetical protein	Hypothetical
61450	3.31927	2.44012	hypothetical protein	Hypothetical
61570	2.77502	1.52011	magnesium protoporphyrin IX chelatase subunit H	Biosynthesis of cofactors, prosthetic groups, and carriers	Cobalamin, heme, phycobilin and porphyrin
61640	5.65758	4.76526	putative hydrogenase expression/formation protein HypF	Other categories	Hydrogenase
61650	4.33546	1.79948	hypothetical protein	Hypothetical
61660	2.40408	3.02176	hypothetical protein	Hypothetical
61680	-2.44615	-2.99611	inositol monophosphate family protein	Other categories	Other
61690	-2.88359	-3.71598	pentose-5-phosphate-3-epimerase	Energy metabolism	Pentose phosphate pathway
61750	-1.41921	-1.89171	hypothetical protein	Hypothetical
61760	-1.60945	-1.93147	hypothetical protein	Hypothetical
61770	2.958	2.91817	HNH nuclease	Other categories	Other
61890	-1.86358	-1.43854	biliverdin reductase	Other categories	Other
61900	-29.2815	-6.13512	hypothetical protein	Hypothetical
61920	3.66331	2.93386	unknown protein	Unknown
61930	2.56826	2.30338	phage shock protein A	Other categories	Other
61950	1.98622	2.07775	plasma membrane protein	Other categories	Other
61990	1.74825	2.54598	hypothetical protein	Hypothetical
62000	-1.65101	-1.7435	leucine aminopeptidase	Translation	Protein modification and translation factors
62010	-1.93296	-2.04463	transposase	Other categories	Transposon-related functions
62070	-1.642	-1.62829	transcriptional regulator	Regulatory functions
62080	-15.0868	-12.1247	sulfate permease family protein	Other categories	Other
62090	-6.21864	-5.78012	sodium-dependent bicarbonate transporter	Other categories	Other
62100	-5.30197	-3.16596	hypothetical protein	Hypothetical
62110	-6.99744	-4.61365	Na+/H+ antiporter	Transport and binding proteins
62230	1.59946	1.74405	hypothetical protein	Hypothetical
62250	-1.68653	-2.30978	probable tRNA/rRNA methyltransferase	Other categories	Other
62430	2.37254	1.75583	FkbM family methyltransferase	Other categories	Other
62520	-2.76814	-1.63574	valyl-tRNA synthetase	Other categories	Other
62580	1.96674	2.158	serine/threonine protein kinase	Regulatory functions
62660	-1.64562	-3.18643	putative phosphoribosylaminoimidazole carboxylase catalytic subunit	Other categories	Other
62700	-3.12496	-1.46802	trigger factor	Cellular processes	Protein and peptide secretion
62770	-2.54909	-1.56695	hypothetical protein	Hypothetical
62780	-3.76361	-2.26314	putative peroxiredoxin	Other categories	Other
62790	-4.27553	-3.20347	HNH endonuclease	Other categories	Other
62810	-2.24669	-1.81988	hypothetical protein	Hypothetical
62820	-1.76991	-1.7513	hypothetical protein	Hypothetical
62830	-1.48897	-1.49653	unknown protein	Unknown
62870	1.67983	1.46858	transglutaminase-like protein	Other categories	Other
62900	3.53031	2.0163	hypothetical protein	Hypothetical
62950	2.04487	2.42835	hypothetical protein	Hypothetical
